# Supplementary material for: Evidences for a shared history for spectacled salamanders, haplotypes and climate
Source: Sci Rep. 2018 Nov 7;8:16507. doi: 10.1038/s41598-018-34854-1 (PMC6220306; doi:10.1038/s41598-018-34854-1)
Supplement: Supplementary file 2 — Supplementary Table S5 [file 41598_2018_34854_MOESM2_ESM.xlsx]

## Sheet: SALSPP_tot_1revision
spec_name	x	y	first_auth	year_publ	reference
S. perspicillata	12.69	41.74	Angelini C.	2006	Records of Salamandrina perspicillata (Savi, 1821) in the Colli Albani (Latium, central Italy), with some ecological notes (Urodela, Salamandridae)
S. perspicillata	12.78	41.73	Angelini C.	2006	Records of Salamandrina perspicillata (Savi, 1821) in the Colli Albani (Latium, central Italy), with some ecological notes (Urodela, Salamandridae)
S. perspicillata	12.78	41.73	Angelini C.	2006	Records of Salamandrina perspicillata (Savi, 1821) in the Colli Albani (Latium, central Italy), with some ecological notes (Urodela, Salamandridae)
S. perspicillata	12.79	41.74	Angelini C.	2006	Records of Salamandrina perspicillata (Savi, 1821) in the Colli Albani (Latium, central Italy), with some ecological notes (Urodela, Salamandridae)
S. perspicillata	12.71	41.73	Angelini C.	2006	Records of Salamandrina perspicillata (Savi, 1821) in the Colli Albani (Latium, central Italy), with some ecological notes (Urodela, Salamandridae)
S. perspicillata	12.77	41.71	Angelini C.	2006	Records of Salamandrina perspicillata (Savi, 1821) in the Colli Albani (Latium, central Italy), with some ecological notes (Urodela, Salamandridae)
S. perspicillata	12.72	41.72	Angelini C.	2006	Records of Salamandrina perspicillata (Savi, 1821) in the Colli Albani (Latium, central Italy), with some ecological notes (Urodela, Salamandridae)
S. perspicillata	12.77	41.72	Angelini C.	2006	Records of Salamandrina perspicillata (Savi, 1821) in the Colli Albani (Latium, central Italy), with some ecological notes (Urodela, Salamandridae)
S. perspicillata	13.09	41.56	Angelini C.	2006	Osservazioni sull'ovideposizione di Salamandrina pesrpicillata (Savi, 1821): tipologia dei siti e permanenza in acqua
S. perspicillata	12.25	42.82	Angelini C.	2006	Osservazioni sull'ovideposizione di Salamandrina pesrpicillata (Savi, 1821): tipologia dei siti e permanenza in acqua
S. perspicillata	12.99	41.7	Angelini C.	2006	Osservazioni sull'ovideposizione di Salamandrina pesrpicillata (Savi, 1821): tipologia dei siti e permanenza in acqua
S. perspicillata	13.18	41.63	Angelini C.	2006	Osservazioni sull'ovideposizione di Salamandrina pesrpicillata (Savi, 1821): tipologia dei siti e permanenza in acqua
S. perspicillata	13.19	41.62	Angelini C.	2006	Osservazioni sull'ovideposizione di Salamandrina pesrpicillata (Savi, 1821): tipologia dei siti e permanenza in acqua
S. perspicillata	13.09	41.56	Angelini C.	2008	A multi-year and multi-site population study on the life history of Salamandrina perspicillata
S. perspicillata	12.78	41.73	Angelini C.	2008	A multi-year and multi-site population study on the life history of Salamandrina perspicillata
S. perspicillata	13.11	41.54	Angelini C.	2008	A multi-year and multi-site population study on the life history of Salamandrina perspicillata
S. perspicillata	13.1	41.54	Angelini C.	2008	A multi-year and multi-site population study on the life history of Salamandrina perspicillata
S. perspicillata	13	41.56	Angelini C.	2008	A multi-year and multi-site population study on the life history of Salamandrina perspicillata
S. perspicillata	13.07	41.57	Angelini C.	2008	A multi-year and multi-site population study on the life history of Salamandrina perspicillata
S. perspicillata	13.19	41.53	Angelini C.	2008	A multi-year and multi-site population study on the life history of Salamandrina perspicillata
S. perspicillata	12.65	42.54	Angelini C.	2008	A multi-year and multi-site population study on the life history of Salamandrina perspicillata
S. perspicillata	10.9	42.87	Angelini C.	2008	A multi-year and multi-site population study on the life history of Salamandrina perspicillata
S. perspicillata	13.09	41.56	Angelini C.	2010	Capture-mark-recapture analysis reveals survival correlates in Salamandrina perspicillata (Savi, 1821)
S. perspicillata	13.09	41.56	Angelini C..	2006	Osservazioni sull'ovideposizione di Salamandrina perspicillata (Savi, 1821): tipologia dei siti e permanenza in acqua
S. perspicillata	13.06	41.56	Angelini C..	2006	Osservazioni sull'ovideposizione di Salamandrina perspicillata (Savi, 1821): tipologia dei siti e permanenza in acqua
S. perspicillata	13.09	41.56	Angelini C..	2008	Survival analysis of two populations of Salamandrina perspicillata
S. perspicillata	12.63	42.53	Antonelli D.	2010	Capture-mark-recapture analysis reveals survival correlates in Salamandrina perspicillata
S. perspicillata	13.09	41.56	Antonelli D.	2010	Capture-mark-recapture analysis reveals survival correlates in Salamandrina perspicillata
S. perspicillata	14.22	41.75	Avella I.	2017	Body malformations in a forest-dwelling salamander, salamandrina perspicillata
S. perspicillata	14.35	41.72	Basile M.	2017	Seasonality and microhabitat selection in a forest-dwelling salamander
S. perspicillata	14.25	41.76	Boitani L.	2017	Habitat trees and salamanders: Conservation and management implications in temperate forests
S. perspicillata	12.43	41.96	Bologna M.	2005	The reproductive biology of S. terdigitata.
S. perspicillata	11.23	43.88	Brizzi G.	1989	Female cloacal anatomy in the spectacled salamander, S. terdigitata.
S. perspicillata	11.23	43.88	Brizzi R.	2002	Specialized mucous glands and their possible adaptive role in the males of some species of rana (amphibia, anura)
S. perspicillata	13.02	42.97	Bruno S.	1979	L'erpetofauna della montagna di Torricchio (Appennino Umbro-Marchigiano)
S. perspicillata	13.02	42.96	Bruno S.	1979	L'erpetofauna della montagna di Torricchio (Appennino Umbro-Marchigiano)
S. perspicillata	14.02	42.15	Bruno S.	1971	Gli anfibi e i rettili dell'appennino abruzzese con particolare riferimento alle specie del parco nazionale d'Abruzzo.
S. perspicillata	14.18	42.09	Bruno S.	1971	Gli anfibi e i rettili dell'appennino abruzzese con particolare riferimento alle specie del parco nazionale d'Abruzzo.
S. perspicillata	14.11	41.99	Bruno S.	1971	Gli anfibi e i rettili dell'appennino abruzzese con particolare riferimento alle specie del parco nazionale d'Abruzzo.
S. perspicillata	13.72	41.86	Bruno S.	1971	Gli anfibi e i rettili dell'appennino abruzzese con particolare riferimento alle specie del parco nazionale d'Abruzzo.
S. perspicillata	13.83	41.8	Bruno S.	1971	Gli anfibi e i rettili dell'appennino abruzzese con particolare riferimento alle specie del parco nazionale d'Abruzzo.
S. perspicillata	13.89	41.74	Bruno S.	1971	Gli anfibi e i rettili dell'appennino abruzzese con particolare riferimento alle specie del parco nazionale d'Abruzzo.
S. perspicillata	13.94	42.11	Bruno S.	1971	Gli anfibi e i rettili dell'appennino abruzzese con particolare riferimento alle specie del parco nazionale d'Abruzzo.
S. perspicillata	14.3	41.45	Bruno S.	1971	Gli anfibi e i rettili dell'appennino abruzzese con particolare riferimento alle specie del parco nazionale d'Abruzzo.
S. perspicillata	12.94	42.05	Buono V.	2014	Maximum body size and age distribution in the Italian Stream Frog, Rana italica Bubois 1987
S. perspicillata	14.35	41.9	Canestrelli D.	2014	Extensive unidirectional introgression between two salamander lineages of ancient divergence and it's evolutionary implications
S. perspicillata	14.01	41.65	Canestrelli D.	2014	Extensive unidirectional introgression between two salamander lineages of ancient divergence and it's evolutionary implications
S. perspicillata	14.35	41.71	Canestrelli D.	2014	Extensive unidirectional introgression between two salamander lineages of ancient divergence and it's evolutionary implications
S. perspicillata	14.85	41.74	Canestrelli D.	2014	Extensive unidirectional introgression between two salamander lineages of ancient divergence and it's evolutionary implications
S. perspicillata	14.39	41.38	Canestrelli D.	2014	Extensive unidirectional introgression between two salamander lineages of ancient divergence and it's evolutionary implications
S. perspicillata	14.54	41.44	Canestrelli D.	2014	Extensive unidirectional introgression between two salamander lineages of ancient divergence and it's evolutionary implications
S. perspicillata	14.56	41.35	Canestrelli D.	2014	Extensive unidirectional introgression between two salamander lineages of ancient divergence and it's evolutionary implications
S. perspicillata	14.69	41.3	Canestrelli D.	2014	Extensive unidirectional introgression between two salamander lineages of ancient divergence and it's evolutionary implications
S. perspicillata	14.02	42.16	Carafa M.	2007	Atlante degli anfibi del Parco Nazionale della Majella
S. perspicillata	13.95	42.16	Carafa M.	2007	Atlante degli anfibi del Parco Nazionale della Majella
S. perspicillata	14.15	42.18	Carafa M.	2007	Atlante degli anfibi del Parco Nazionale della Majella
S. perspicillata	14.17	42.17	Carafa M.	2007	Atlante degli anfibi del Parco Nazionale della Majella
S. perspicillata	14.19	42.1	Carafa M.	2007	Atlante degli anfibi del Parco Nazionale della Majella
S. perspicillata	14.12	41.96	Carafa M.	2007	Atlante degli anfibi del Parco Nazionale della Majella
S. perspicillata	14.12	41.92	Carafa M.	2007	Atlante degli anfibi del Parco Nazionale della Majella
S. perspicillata	14.11	41.93	Carafa M.	2007	Atlante degli anfibi del Parco Nazionale della Majella
S. perspicillata	14.14	41.92	Carafa M.	2007	Atlante degli anfibi del Parco Nazionale della Majella
S. perspicillata	14.14	41.91	Carafa M.	2007	Atlante degli anfibi del Parco Nazionale della Majella
S. perspicillata	14.08	42.23	Carafa M.	2007	Atlante degli anfibi del Parco Nazionale della Majella
S. perspicillata	13.96	42.16	Carafa M.	2007	Atlante degli anfibi del Parco Nazionale della Majella
S. perspicillata	13.98	41.62	Cari B.	2003	New records of Salamandra salamandra (Linnaeus, 1758) in Latium (Central Italy)
S. perspicillata	13.98	41.62	Cari B.	2003	New records of Salamandra Salamandra (Linnaeus, 1758) in Latium (Central Italy)
S. perspicillata	12.69	41.74	Cari B.	2006	Records of Salamandrina perspicillata in the Colli Albani with some ecological notes
S. perspicillata	12.79	41.74	Cari B.	2006	Records of Salamandrina perspicillata in the Colli Albani with some ecological notes
S. perspicillata	12.78	41.73	Cari B.	2006	Records of Salamandrina perspicillata in the Colli Albani with some ecological notes
S. perspicillata	12.72	41.73	Cari B.	2006	Records of Salamandrina perspicillata in the Colli Albani with some ecological notes
S. perspicillata	12.76	41.72	Cari B.	2006	Records of Salamandrina perspicillata in the Colli Albani with some ecological notes
S. perspicillata	13	41.67	Cari B.	2006	Records of Salamandrina perspicillata in the Colli Albani with some ecological notes
S. perspicillata	13.26	41.39	Cari B.	2006	Records of Salamandrina perspicillata in the Colli Albani with some ecological notes
S. perspicillata	12.8	41.74	Cari B.	2006	Records of Salamandrina perspicillata in the Colli Albani with some ecological notes
S. perspicillata	13.02	42.21	Causarano F.	2008	Indagine preliminare, in ambiente GIS, sulle preferenze ambientali di due specie di Anfibi nell'ambito della prima fase del programma di monitoraggio nelle Aree protette della Regione Lazio
S. perspicillata	13.03	42.15	Causarano F.	2008	Indagine preliminare, in ambiente GIS, sulle preferenze ambientali di due specie di Anfibi nell'ambito della prima fase del programma di monitoraggio nelle Aree protette della Regione Lazio
S. perspicillata	12.85	42.12	Causarano F.	2008	Indagine preliminare, in ambiente GIS, sulle preferenze ambientali di due specie di Anfibi nell'ambito della prima fase del programma di monitoraggio nelle Aree protette della Regione Lazio
S. perspicillata	12.83	42.07	Causarano F.	2008	Indagine preliminare, in ambiente GIS, sulle preferenze ambientali di due specie di Anfibi nell'ambito della prima fase del programma di monitoraggio nelle Aree protette della Regione Lazio
S. perspicillata	12.93	42.1	Causarano F.	2008	Indagine preliminare, in ambiente GIS, sulle preferenze ambientali di due specie di Anfibi nell'ambito della prima fase del programma di monitoraggio nelle Aree protette della Regione Lazio
S. perspicillata	11.72	43.99	Ciani C.	2003	Corsi d'acqua tributari del fiume Montone ed osservazioni sulle specie ittiche e su due specie di decapodi
S. perspicillata	13.05	41.65	Corsetti L.	1999	Reproductive activity and embryo growth of the Spectacled salamander S. terdigitata (Lacépéde, 1788) in southern Latium (central Italy)
S. perspicillata	12.99	41.6	Corsetti L.	1999	Reproductive activity and embryo growth of the Spectacled salamander S. terdigitata (Lacépéde, 1788) in southern Latium (central Italy)
S. perspicillata	13.05	41.6	Corsetti L.	1999	Reproductive activity and embryo growth of the Spectacled salamander S. terdigitata (Lacépéde, 1788) in southern Latium (central Italy)
S. perspicillata	13.11	41.65	Corsetti L.	1999	Reproductive activity and embryo growth of the Spectacled salamander S. terdigitata (Lacépéde, 1788) in southern Latium (central Italy)
S. perspicillata	13.17	41.65	Corsetti L.	1999	Reproductive activity and embryo growth of the Spectacled salamander S. terdigitata (Lacépéde, 1788) in southern Latium (central Italy)
S. perspicillata	13.11	41.6	Corsetti L.	1999	Reproductive activity and embryo growth of the Spectacled salamander S. terdigitata (Lacépéde, 1788) in southern Latium (central Italy)
S. perspicillata	13.17	41.6	Corsetti L.	1999	Reproductive activity and embryo growth of the Spectacled salamander S. terdigitata (Lacépéde, 1788) in southern Latium (central Italy)
S. perspicillata	13.23	41.6	Corsetti L.	1999	Reproductive activity and embryo growth of the Spectacled salamander S. terdigitata (Lacépéde, 1788) in southern Latium (central Italy)
S. perspicillata	12.98	41.56	Corsetti L.	1999	Reproductive activity and embryo growth of the Spectacled salamander S. terdigitata (Lacépéde, 1788) in southern Latium (central Italy)
S. perspicillata	13.05	41.56	Corsetti L.	1999	Reproductive activity and embryo growth of the Spectacled salamander S. terdigitata (Lacépéde, 1788) in southern Latium (central Italy)
S. perspicillata	13.11	41.56	Corsetti L.	1999	Reproductive activity and embryo growth of the Spectacled salamander S. terdigitata (Lacépéde, 1788) in southern Latium (central Italy)
S. perspicillata	13.17	41.56	Corsetti L.	1999	Reproductive activity and embryo growth of the Spectacled salamander S. terdigitata (Lacépéde, 1788) in southern Latium (central Italy)
S. perspicillata	13.11	41.52	Corsetti L.	1999	Reproductive activity and embryo growth of the Spectacled salamander S. terdigitata (Lacépéde, 1788) in southern Latium (central Italy)
S. perspicillata	13.17	41.52	Corsetti L.	1999	Reproductive activity and embryo growth of the Spectacled salamander S. terdigitata (Lacépéde, 1788) in southern Latium (central Italy)
S. perspicillata	13.23	41.56	Corsetti L.	1999	Reproductive activity and embryo growth of the Spectacled salamander S. terdigitata (Lacépéde, 1788) in southern Latium (central Italy)
S. perspicillata	13.3	41.52	Corsetti L.	1999	Reproductive activity and embryo growth of the Spectacled salamander S. terdigitata (Lacépéde, 1788) in southern Latium (central Italy)
S. perspicillata	13.36	41.52	Corsetti L.	1999	Reproductive activity and embryo growth of the Spectacled salamander S. terdigitata (Lacépéde, 1788) in southern Latium (central Italy)
S. perspicillata	13.29	41.48	Corsetti L.	1999	Reproductive activity and embryo growth of the Spectacled salamander S. terdigitata (Lacépéde, 1788) in southern Latium (central Italy)
S. perspicillata	13.3	41.44	Corsetti L.	1999	Reproductive activity and embryo growth of the Spectacled salamander S. terdigitata (Lacépéde, 1788) in southern Latium (central Italy)
S. perspicillata	13.43	41.48	Corsetti L.	1999	Reproductive activity and embryo growth of the Spectacled salamander S. terdigitata (Lacépéde, 1788) in southern Latium (central Italy)
S. perspicillata	13.3	41.4	Corsetti L.	1999	Reproductive activity and embryo growth of the Spectacled salamander S. terdigitata (Lacépéde, 1788) in southern Latium (central Italy)
S. perspicillata	13.36	41.4	Corsetti L.	1999	Reproductive activity and embryo growth of the Spectacled salamander S. terdigitata (Lacépéde, 1788) in southern Latium (central Italy)
S. perspicillata	13.55	41.4	Corsetti L.	1999	Reproductive activity and embryo growth of the Spectacled salamander S. terdigitata (Lacépéde, 1788) in southern Latium (central Italy)
S. perspicillata	13.49	41.36	Corsetti L.	1999	Reproductive activity and embryo growth of the Spectacled salamander S. terdigitata (Lacépéde, 1788) in southern Latium (central Italy)
S. perspicillata	13.61	41.35	Corsetti L.	1999	Reproductive activity and embryo growth of the Spectacled salamander S. terdigitata (Lacépéde, 1788) in southern Latium (central Italy)
S. perspicillata	13.73	41.35	Corsetti L.	1999	Reproductive activity and embryo growth of the Spectacled salamander S. terdigitata (Lacépéde, 1788) in southern Latium (central Italy)
S. perspicillata	13.74	41.39	Corsetti L.	1999	Reproductive activity and embryo growth of the Spectacled salamander S. terdigitata (Lacépéde, 1788) in southern Latium (central Italy)
S. perspicillata	13.61	41.31	Corsetti L.	1999	Reproductive activity and embryo growth of the Spectacled salamander S. terdigitata (Lacépéde, 1788) in southern Latium (central Italy)
S. perspicillata	13.49	41.27	Corsetti L.	1999	Reproductive activity and embryo growth of the Spectacled salamander S. terdigitata (Lacépéde, 1788) in southern Latium (central Italy)
S. perspicillata	12.98	41.64	Corsetti L.	2006	Distribuzione e preferenze ambientali degli anfibi urodeli nel Lazio meridionale (Italia centrale)
S. perspicillata	13.14	41.7	Corsetti L.	2006	Distribuzione e preferenze ambientali degli anfibi urodeli nel Lazio meridionale (Italia centrale)
S. perspicillata	13.11	41.68	Corsetti L.	2006	Distribuzione e preferenze ambientali degli anfibi urodeli nel Lazio meridionale (Italia centrale)
S. perspicillata	13.11	41.66	Corsetti L.	2006	Distribuzione e preferenze ambientali degli anfibi urodeli nel Lazio meridionale (Italia centrale)
S. perspicillata	13.09	41.65	Corsetti L.	2006	Distribuzione e preferenze ambientali degli anfibi urodeli nel Lazio meridionale (Italia centrale)
S. perspicillata	13.11	41.64	Corsetti L.	2006	Distribuzione e preferenze ambientali degli anfibi urodeli nel Lazio meridionale (Italia centrale)
S. perspicillata	13.18	41.66	Corsetti L.	2006	Distribuzione e preferenze ambientali degli anfibi urodeli nel Lazio meridionale (Italia centrale)
S. perspicillata	13.19	41.65	Corsetti L.	2006	Distribuzione e preferenze ambientali degli anfibi urodeli nel Lazio meridionale (Italia centrale)
S. perspicillata	13.18	41.64	Corsetti L.	2006	Distribuzione e preferenze ambientali degli anfibi urodeli nel Lazio meridionale (Italia centrale)
S. perspicillata	13.11	41.63	Corsetti L.	2006	Distribuzione e preferenze ambientali degli anfibi urodeli nel Lazio meridionale (Italia centrale)
S. perspicillata	13.24	41.62	Corsetti L.	2006	Distribuzione e preferenze ambientali degli anfibi urodeli nel Lazio meridionale (Italia centrale)
S. perspicillata	13.24	41.6	Corsetti L.	2006	Distribuzione e preferenze ambientali degli anfibi urodeli nel Lazio meridionale (Italia centrale)
S. perspicillata	13.21	41.61	Corsetti L.	2006	Distribuzione e preferenze ambientali degli anfibi urodeli nel Lazio meridionale (Italia centrale)
S. perspicillata	13.21	41.6	Corsetti L.	2006	Distribuzione e preferenze ambientali degli anfibi urodeli nel Lazio meridionale (Italia centrale)
S. perspicillata	13.22	41.59	Corsetti L.	2006	Distribuzione e preferenze ambientali degli anfibi urodeli nel Lazio meridionale (Italia centrale)
S. perspicillata	13.23	41.58	Corsetti L.	2006	Distribuzione e preferenze ambientali degli anfibi urodeli nel Lazio meridionale (Italia centrale)
S. perspicillata	13.25	41.58	Corsetti L.	2006	Distribuzione e preferenze ambientali degli anfibi urodeli nel Lazio meridionale (Italia centrale)
S. perspicillata	13.27	41.58	Corsetti L.	2006	Distribuzione e preferenze ambientali degli anfibi urodeli nel Lazio meridionale (Italia centrale)
S. perspicillata	13.26	41.57	Corsetti L.	2006	Distribuzione e preferenze ambientali degli anfibi urodeli nel Lazio meridionale (Italia centrale)
S. perspicillata	13.23	41.56	Corsetti L.	2006	Distribuzione e preferenze ambientali degli anfibi urodeli nel Lazio meridionale (Italia centrale)
S. perspicillata	13.19	41.56	Corsetti L.	2006	Distribuzione e preferenze ambientali degli anfibi urodeli nel Lazio meridionale (Italia centrale)
S. perspicillata	13.19	41.61	Corsetti L.	2006	Distribuzione e preferenze ambientali degli anfibi urodeli nel Lazio meridionale (Italia centrale)
S. perspicillata	13.14	41.61	Corsetti L.	2006	Distribuzione e preferenze ambientali degli anfibi urodeli nel Lazio meridionale (Italia centrale)
S. perspicillata	13.11	41.61	Corsetti L.	2006	Distribuzione e preferenze ambientali degli anfibi urodeli nel Lazio meridionale (Italia centrale)
S. perspicillata	13.12	41.6	Corsetti L.	2006	Distribuzione e preferenze ambientali degli anfibi urodeli nel Lazio meridionale (Italia centrale)
S. perspicillata	13.14	41.58	Corsetti L.	2006	Distribuzione e preferenze ambientali degli anfibi urodeli nel Lazio meridionale (Italia centrale)
S. perspicillata	13.14	41.56	Corsetti L.	2006	Distribuzione e preferenze ambientali degli anfibi urodeli nel Lazio meridionale (Italia centrale)
S. perspicillata	13.12	41.57	Corsetti L.	2006	Distribuzione e preferenze ambientali degli anfibi urodeli nel Lazio meridionale (Italia centrale)
S. perspicillata	13.11	41.56	Corsetti L.	2006	Distribuzione e preferenze ambientali degli anfibi urodeli nel Lazio meridionale (Italia centrale)
S. perspicillata	13.11	41.55	Corsetti L.	2006	Distribuzione e preferenze ambientali degli anfibi urodeli nel Lazio meridionale (Italia centrale)
S. perspicillata	13.1	41.56	Corsetti L.	2006	Distribuzione e preferenze ambientali degli anfibi urodeli nel Lazio meridionale (Italia centrale)
S. perspicillata	13.09	41.58	Corsetti L.	2006	Distribuzione e preferenze ambientali degli anfibi urodeli nel Lazio meridionale (Italia centrale)
S. perspicillata	13.06	41.61	Corsetti L.	2006	Distribuzione e preferenze ambientali degli anfibi urodeli nel Lazio meridionale (Italia centrale)
S. perspicillata	13.04	41.62	Corsetti L.	2006	Distribuzione e preferenze ambientali degli anfibi urodeli nel Lazio meridionale (Italia centrale)
S. perspicillata	13.01	41.6	Corsetti L.	2006	Distribuzione e preferenze ambientali degli anfibi urodeli nel Lazio meridionale (Italia centrale)
S. perspicillata	13	41.59	Corsetti L.	2006	Distribuzione e preferenze ambientali degli anfibi urodeli nel Lazio meridionale (Italia centrale)
S. perspicillata	13.63	41.31	Corsetti L.	2006	Distribuzione e preferenze ambientali degli anfibi urodeli nel Lazio meridionale (Italia centrale)
S. perspicillata	13.6	41.33	Corsetti L.	2006	Distribuzione e preferenze ambientali degli anfibi urodeli nel Lazio meridionale (Italia centrale)
S. perspicillata	13.59	41.35	Corsetti L.	2006	Distribuzione e preferenze ambientali degli anfibi urodeli nel Lazio meridionale (Italia centrale)
S. perspicillata	13.51	41.34	Corsetti L.	2006	Distribuzione e preferenze ambientali degli anfibi urodeli nel Lazio meridionale (Italia centrale)
S. perspicillata	13.49	41.35	Corsetti L.	2006	Distribuzione e preferenze ambientali degli anfibi urodeli nel Lazio meridionale (Italia centrale)
S. perspicillata	13.48	41.34	Corsetti L.	2006	Distribuzione e preferenze ambientali degli anfibi urodeli nel Lazio meridionale (Italia centrale)
S. perspicillata	13.46	41.28	Corsetti L.	2006	Distribuzione e preferenze ambientali degli anfibi urodeli nel Lazio meridionale (Italia centrale)
S. perspicillata	13.28	41.4	Corsetti L.	2006	Distribuzione e preferenze ambientali degli anfibi urodeli nel Lazio meridionale (Italia centrale)
S. perspicillata	13.31	41.41	Corsetti L.	2006	Distribuzione e preferenze ambientali degli anfibi urodeli nel Lazio meridionale (Italia centrale)
S. perspicillata	13.31	41.42	Corsetti L.	2006	Distribuzione e preferenze ambientali degli anfibi urodeli nel Lazio meridionale (Italia centrale)
S. perspicillata	13.3	41.42	Corsetti L.	2006	Distribuzione e preferenze ambientali degli anfibi urodeli nel Lazio meridionale (Italia centrale)
S. perspicillata	13.32	41.43	Corsetti L.	2006	Distribuzione e preferenze ambientali degli anfibi urodeli nel Lazio meridionale (Italia centrale)
S. perspicillata	13.33	41.42	Corsetti L.	2006	Distribuzione e preferenze ambientali degli anfibi urodeli nel Lazio meridionale (Italia centrale)
S. perspicillata	13.36	41.4	Corsetti L.	2006	Distribuzione e preferenze ambientali degli anfibi urodeli nel Lazio meridionale (Italia centrale)
S. perspicillata	13.33	41.37	Corsetti L.	2006	Distribuzione e preferenze ambientali degli anfibi urodeli nel Lazio meridionale (Italia centrale)
S. perspicillata	13.48	41.37	Corsetti L.	2006	Distribuzione e preferenze ambientali degli anfibi urodeli nel Lazio meridionale (Italia centrale)
S. perspicillata	13.54	41.41	Corsetti L.	2006	Distribuzione e preferenze ambientali degli anfibi urodeli nel Lazio meridionale (Italia centrale)
S. perspicillata	13.55	41.39	Corsetti L.	2006	Distribuzione e preferenze ambientali degli anfibi urodeli nel Lazio meridionale (Italia centrale)
S. perspicillata	13.71	41.39	Corsetti L.	2006	Distribuzione e preferenze ambientali degli anfibi urodeli nel Lazio meridionale (Italia centrale)
S. perspicillata	13.72	41.38	Corsetti L.	2006	Distribuzione e preferenze ambientali degli anfibi urodeli nel Lazio meridionale (Italia centrale)
S. perspicillata	13.77	41.38	Corsetti L.	2006	Distribuzione e preferenze ambientali degli anfibi urodeli nel Lazio meridionale (Italia centrale)
S. perspicillata	13.44	41.49	Corsetti L.	2006	Distribuzione e preferenze ambientali degli anfibi urodeli nel Lazio meridionale (Italia centrale)
S. perspicillata	13.44	41.53	Corsetti L.	2006	Distribuzione e preferenze ambientali degli anfibi urodeli nel Lazio meridionale (Italia centrale)
S. perspicillata	13.03	41.69	Corsetti L.	2006	Distribuzione e preferenze ambientali degli anfibi urodeli nel Lazio meridionale (Italia centrale)
S. perspicillata	13.43	41.52	Corsetti L.	2006	Distribuzione e preferenze ambientali degli anfibi urodeli nel Lazio meridionale (Italia centrale)
S. perspicillata	13.41	41.52	Corsetti L.	2006	Distribuzione e preferenze ambientali degli anfibi urodeli nel Lazio meridionale (Italia centrale)
S. perspicillata	13.37	41.52	Corsetti L.	2006	Distribuzione e preferenze ambientali degli anfibi urodeli nel Lazio meridionale (Italia centrale)
S. perspicillata	13.29	41.49	Corsetti L.	2006	Distribuzione e preferenze ambientali degli anfibi urodeli nel Lazio meridionale (Italia centrale)
S. perspicillata	13.28	41.47	Corsetti L.	2006	Distribuzione e preferenze ambientali degli anfibi urodeli nel Lazio meridionale (Italia centrale)
S. perspicillata	13.28	41.46	Corsetti L.	2006	Distribuzione e preferenze ambientali degli anfibi urodeli nel Lazio meridionale (Italia centrale)
S. perspicillata	13.29	41.53	Corsetti L.	2006	Distribuzione e preferenze ambientali degli anfibi urodeli nel Lazio meridionale (Italia centrale)
S. perspicillata	13.28	41.55	Corsetti L.	2006	Distribuzione e preferenze ambientali degli anfibi urodeli nel Lazio meridionale (Italia centrale)
S. perspicillata	13.16	41.54	Corsetti L.	2006	Distribuzione e preferenze ambientali degli anfibi urodeli nel Lazio meridionale (Italia centrale)
S. perspicillata	13.07	41.6	Corsetti L.	2006	Distribuzione e preferenze ambientali degli anfibi urodeli nel Lazio meridionale (Italia centrale)
S. perspicillata	13.07	41.58	Corsetti L.	2006	Distribuzione e preferenze ambientali degli anfibi urodeli nel Lazio meridionale (Italia centrale)
S. perspicillata	13.04	41.58	Corsetti L.	2006	Distribuzione e preferenze ambientali degli anfibi urodeli nel Lazio meridionale (Italia centrale)
S. perspicillata	13.33	41.37	Corsetti L.	2007	Amphibians of the Ausoni Mountains (Latium, Central Italy)
S. perspicillata	13.3	41.39	Corsetti L.	2007	Amphibians of the Ausoni Mountains (Latium, Central Italy)
S. perspicillata	13.32	41.4	Corsetti L.	2007	Amphibians of the Ausoni Mountains (Latium, Central Italy)
S. perspicillata	13.33	41.41	Corsetti L.	2007	Amphibians of the Ausoni Mountains (Latium, Central Italy)
S. perspicillata	13.31	41.42	Corsetti L.	2007	Amphibians of the Ausoni Mountains (Latium, Central Italy)
S. perspicillata	13.3	41.42	Corsetti L.	2007	Amphibians of the Ausoni Mountains (Latium, Central Italy)
S. perspicillata	13.32	41.42	Corsetti L.	2007	Amphibians of the Ausoni Mountains (Latium, Central Italy)
S. perspicillata	13.28	41.44	Corsetti L.	2007	Amphibians of the Ausoni Mountains (Latium, Central Italy)
S. perspicillata	13.29	41.45	Corsetti L.	2007	Amphibians of the Ausoni Mountains (Latium, Central Italy)
S. perspicillata	13.29	41.46	Corsetti L.	2007	Amphibians of the Ausoni Mountains (Latium, Central Italy)
S. perspicillata	13.36	41.39	Corsetti L.	2007	Amphibians of the Ausoni Mountains (Latium, Central Italy)
S. perspicillata	13.46	41.48	Corsetti L.	2007	Amphibians of the Ausoni Mountains (Latium, Central Italy)
S. perspicillata	13.42	41.5	Corsetti L.	2007	Amphibians of the Ausoni Mountains (Latium, Central Italy)
S. perspicillata	13.44	41.52	Corsetti L.	2007	Amphibians of the Ausoni Mountains (Latium, Central Italy)
S. perspicillata	13.35	41.36	Corsetti L.	2007	Amphibians of the Ausoni Mountains
S. perspicillata	14.2	41.75	Costa A.	2015	Generalisation within specialization: inter-individual diet variation in the only specialized salamander in the world
S. perspicillata	9.05	44.65	Costa C.	2009	Using image analysis on the ventral colour pattern in salamandrina perspicillata to discriminate among populations
S. perspicillata	12.95	43.45	Costa C.	2009	Using image analysis on the ventral colour pattern in salamandrina perspicillata to discriminate among populations
S. perspicillata	13.95	41.62	Costa C.	2009	Using image analysis on the ventral colour pattern in salamandrina perspicillata to discriminate among populations
S. perspicillata	13.09	41.55	Costa C.	2009	Using image analysis on the ventral colour pattern in salamandrina perspicillata to discriminate among populations
S. perspicillata	13.1	41.54	Costa C.	2009	Using image analysis on the ventral colour pattern in salamandrina perspicillata to discriminate among populations
S. perspicillata	14.19	41.75	Crisci A.	2017	Conservation of salamanders in managed forests: methods and costs of monitoring abundance and habitat selection
S. perspicillata	12.96	42.27	Crucitti P.	1988	Erpetofauna e teriofauna dell'area sabina meridionale e del territorio Cicolano (Lazio, Italia centrale)
S. perspicillata	12.96	42.27	Crucitti P.	1988	Erpetofauna e teriofauna dell'area sabina meridionale e del territorio Cicolano (Lazio, Italia centrale)
S. perspicillata	12.98	42.23	Crucitti P.	1988	Erpetofauna e teriofauna dell'area sabina meridionale e del territorio Cicolano (Lazio, Italia centrale)
S. perspicillata	13.38	41.72	Crucitti P.	1988	Erpetofauna e teriofauna dell'area sabina meridionale e del territorio Cicolano (Lazio, Italia centrale)
S. perspicillata	12.96	42.27	Crucitti P.	1990	Erpetofauna e teriofauna dell'area sabina meridionale e del territorio del cicolano.
S. perspicillata	12.98	42.23	Crucitti P.	1990	Erpetofauna e teriofauna dell'area sabina meridionale e del territorio del cicolano.
S. perspicillata	13.38	41.72	Crucitti P.	1990	Erpetofauna e teriofauna dell'area sabina meridionale e del territorio del cicolano.
S. perspicillata	13.19	41.95	Crucitti P.	2010	Amphibians of the Simbruini mountains
S. perspicillata	13.14	41.91	Crucitti P.	2010	Amphibians of the Simbruini mountains
S. perspicillata	13.15	41.91	Crucitti P.	2010	Amphibians of the Simbruini mountains
S. perspicillata	13.15	41.91	Crucitti P.	2010	Amphibians of the Simbruini mountains
S. perspicillata	13.15	41.91	Crucitti P.	2010	Amphibians of the Simbruini mountains
S. perspicillata	13.15	41.91	Crucitti P.	2010	Amphibians of the Simbruini mountains
S. perspicillata	13.26	41.87	Crucitti P.	2010	Amphibians of the Simbruini mountains
S. perspicillata	13.26	41.87	Crucitti P.	2010	Amphibians of the Simbruini mountains
S. perspicillata	13.25	41.87	Crucitti P.	2010	Amphibians of the Simbruini mountains
S. perspicillata	13.21	41.88	Crucitti P.	2010	Amphibians of the Simbruini mountains
S. perspicillata	13.21	41.89	Crucitti P.	2010	Amphibians of the Simbruini mountains
S. perspicillata	12.64	42.07	Crucitti P.	2013	Check-list degli anfibi, rettili, uccelli e mammiferi dell'area "arcipelago mentanese-cornicolano ( Campagna Romana, Lazio)
S. perspicillata	13.17	41.89	Crucitti P.	2014	La collezione vertebratologica 'Benedetto Lanza' della Societa Romana di Scienze Naturali_catalogo ragionato
S. perspicillata	14.19	42.1	Di Cerbo A.	2000	Primi dati sull'ecologia di una popolazione di Bombina pachypus (Bonaparte, 1838) della Majella Orientale, Abruzzo
S. perspicillata	12.64	42.08	Doglio S.	2012	Nuovi dati sulla erpetofauna dell'area "arcipelago mentanese-cornicolano"
S. perspicillata	12.64	42.07	Falcone G.	2014	Il ciclo biologico di Salamandrina perspicillata della Macchia del Barco
S. perspicillata	11.65	42.8	Favilli L.	2001	Nuovi dati sulla distribuzione in Toscana meridionale di Anfibi e Rettili di interesse conservazionistico
S. perspicillata	11.53	42.79	Favilli L.	2001	Nuovi dati sulla distribuzione in Toscana meridionale di Anfibi e Rettili di interesse conservazionistico
S. perspicillata	11.46	42.88	Favilli L.	2001	Nuovi dati sulla distribuzione in Toscana meridionale di Anfibi e Rettili di interesse conservazionistico
S. perspicillata	11.47	42.88	Favilli L.	2001	Nuovi dati sulla distribuzione in Toscana meridionale di Anfibi e Rettili di interesse conservazionistico
S. perspicillata	13.4	42.74	Ferri V.	1999	Rilevamento di specie di Anfibi minacciate nel PNGSML. Indicazioni per la conservazione
S. perspicillata	13.81	42.4	Ferri V.	1999	Rilevamento di specie di Anfibi minacciate nel PNGSML. Indicazioni per la conservazione
S. perspicillata	13.37	42.63	Ferri V.	1999	Rilevamento di specie di Anfibi minacciate nel PNGSML. Indicazioni per la conservazione
S. perspicillata	13.45	42.63	Ferri V.	1999	Rilevamento di specie di Anfibi minacciate nel PNGSML. Indicazioni per la conservazione
S. perspicillata	13.45	42.62	Ferri V.	1999	Rilevamento di specie di Anfibi minacciate nel PNGSML. Indicazioni per la conservazione
S. perspicillata	13.6	42.47	Ferri V.	1999	Rilevamento di specie di Anfibi minacciate nel PNGSML. Indicazioni per la conservazione
S. perspicillata	13.59	42.48	Ferri V.	1999	Rilevamento di specie di Anfibi minacciate nel PNGSML. Indicazioni per la conservazione
S. perspicillata	13.65	42.47	Ferri V.	1999	Rilevamento di specie di Anfibi minacciate nel PNGSML. Indicazioni per la conservazione
S. perspicillata	13.6	42.49	Ferri V.	1999	Rilevamento di specie di Anfibi minacciate nel PNGSML. Indicazioni per la conservazione
S. perspicillata	13.64	42.47	Ferri V.	1999	Rilevamento di specie di Anfibi minacciate nel PNGSML. Indicazioni per la conservazione
S. perspicillata	13.61	42.47	Ferri V.	1999	Rilevamento di specie di Anfibi minacciate nel PNGSML. Indicazioni per la conservazione
S. perspicillata	13.61	42.47	Ferri V.	1999	Rilevamento di specie di Anfibi minacciate nel PNGSML. Indicazioni per la conservazione
S. perspicillata	13.66	42.48	Ferri V.	1999	Rilevamento di specie di Anfibi minacciate nel PNGSML. Indicazioni per la conservazione
S. perspicillata	13.59	42.47	Ferri V.	1999	Rilevamento di specie di Anfibi minacciate nel PNGSML. Indicazioni per la conservazione
S. perspicillata	13.48	42.51	Ferri V.	1999	Rilevamento di specie di Anfibi minacciate nel PNGSML. Indicazioni per la conservazione
S. perspicillata	13.42	42.67	Ferri V.	1999	Rilevamento di specie di Anfibi minacciate nel PNGSML. Indicazioni per la conservazione
S. perspicillata	13.61	42.52	Ferri V.	1999	Rilevamento di specie di Anfibi minacciate nel PNGSML. Indicazioni per la conservazione
S. perspicillata	13.43	42.69	Ferri V.	1999	Rilevamento di specie di Anfibi minacciate nel PNGSML. Indicazioni per la conservazione
S. perspicillata	13.43	42.69	Ferri V.	1999	Rilevamento di specie di Anfibi minacciate nel PNGSML. Indicazioni per la conservazione
S. perspicillata	13.46	42.72	Ferri V.	1999	Rilevamento di specie di Anfibi minacciate nel PNGSML. Indicazioni per la conservazione
S. perspicillata	14.13	42.19	Ferri V.	2001	Situazione e problemi di conservazione degli anfibi del Parco Nazionale della Majella: dati preliminari
S. perspicillata	14.15	42	Ferri V.	2001	Situazione e problemi di conservazione degli anfibi del Parco Nazionale della Majella: dati preliminari
S. perspicillata	12.54	43.57	Fiacchini D.	2001	Misure di conservazione per Salamandrina perspicillata (Savi, 1821) nelle Marche
S. perspicillata	12.52	43.56	Fiacchini D.	2006	Salamandrina perspicillata nelle Marche: corologia, ecologia e aspetti della conservazione
S. perspicillata	13	43.43	Fiacchini D.	2006	Salamandrina perspicillata nelle Marche: corologia, ecologia e aspetti della conservazione
S. perspicillata	13.19	43.23	Fiacchini D.	2006	Salamandrina perspicillata nelle Marche: corologia, ecologia e aspetti della conservazione
S. perspicillata	13.41	42.77	Fiacchini D.	2006	Salamandrina perspicillata nelle Marche: corologia, ecologia e aspetti della conservazione
S. perspicillata	12.68	43.62	Fiacchini D.	2006	Salamandrina perspicillata nelle Marche: corologia, ecologia e aspetti della conservazione
S. perspicillata	13.18	43.27	Fiacchini D.	2006	Salamandrina perspicillata nelle Marche: corologia, ecologia e aspetti della conservazione
S. perspicillata	13.61	42.83	Fiacchini D.	2006	Salamandrina perspicillata nelle Marche: corologia, ecologia e aspetti della conservazione
S. perspicillata	13.34	42.94	Fiacchini D.	2006	Salamandrina perspicillata nelle Marche: corologia, ecologia e aspetti della conservazione
S. perspicillata	12.3	43.66	Fiacchini D.	2006	Salamandrina perspicillata nelle Marche: corologia, ecologia e aspetti della conservazione
S. perspicillata	12.52	43.59	Fiacchini D.	2006	Salamandrina perspicillata nelle Marche: corologia, ecologia e aspetti della conservazione
S. perspicillata	13.22	43.37	Fiacchini D.	2006	Salamandrina perspicillata nelle Marche: corologia, ecologia e aspetti della conservazione
S. perspicillata	13.27	43.02	Fiacchini D.	2006	Salamandrina perspicillata nelle Marche: corologia, ecologia e aspetti della conservazione
S. perspicillata	13.35	42.85	Fiacchini D.	2006	Salamandrina perspicillata nelle Marche: corologia, ecologia e aspetti della conservazione
S. perspicillata	13.09	43.3	Fiacchini D.	2006	Anfibi e rettili della zona di protezione speciale "Monte San Vicino-Monte Canfaito"
S. perspicillata	12.53	43.56	Fiacchini D.	2011	Misure di conservazione per Salamandrina perspicillata (Savi, 1821) nelle Marche
S. perspicillata	12.54	43.57	Fiacchini D.	2011	Misure di conservazione per Salamandrina perspicillata (Savi, 1821) nelle Marche
S. perspicillata	12.54	43.57	Fiacchini D.	2011	Misure di conservazione per Salamandrina perspicillata (Savi, 1821) nelle Marche
S. perspicillata	12.54	43.57	Fiacchini D.	2011	Misure di conservazione per Salamandrina perspicillata (Savi, 1821) nelle Marche
S. perspicillata	12.54	43.57	Fiacchini D.	2011	Misure di conservazione per Salamandrina perspicillata (Savi, 1821) nelle Marche
S. perspicillata	12.54	43.57	Fiacchini D.	2011	Misure di conservazione per Salamandrina perspicillata (Savi, 1821) nelle Marche
S. perspicillata	13.06	41.55	Hauswaldt J.S.	2011	Hybridization of two ancient salamander lineages: molecular evidence for endemic spectacled salamanders on the Apennine peninsula.
S. perspicillata	13.99	41.61	Hauswaldt J.S.	2011	Hybridization of two ancient salamander lineages: molecular evidence for endemic spectacled salamanders on the Apennine peninsula.
S. perspicillata	11.62	43.31	Hauswaldt J.S.	2014	From species divergence to population structure: a multimarker approach on the most basal lineage of salamandridae, the spectacled salamanders (genus salamandrina) from italy.
S. perspicillata	10.91	43.55	Hauswaldt J.S.	2014	From species divergence to population structure: a multimarker approach on the most basal lineage of salamandridae, the spectacled salamanders (genus salamandrina) from italy.
S. perspicillata	12.98	43.17	Hauswaldt J.S.	2014	From species divergence to population structure: a multimarker approach on the most basal lineage of salamandridae, the spectacled salamanders (genus salamandrina) from italy.
S. perspicillata	13.52	42.72	Hauswaldt J.S.	2014	From species divergence to population structure: a multimarker approach on the most basal lineage of salamandridae, the spectacled salamanders (genus salamandrina) from italy.
S. perspicillata	12.24	42.56	Hauswaldt J.S.	2014	From species divergence to population structure: a multimarker approach on the most basal lineage of salamandridae, the spectacled salamanders (genus salamandrina) from italy.
S. perspicillata	12.98	41.89	Hauswaldt J.S.	2014	From species divergence to population structure: a multimarker approach on the most basal lineage of salamandridae, the spectacled salamanders (genus salamandrina) from italy.
S. perspicillata	13.14	41.94	Hauswaldt J.S.	2014	From species divergence to population structure: a multimarker approach on the most basal lineage of salamandridae, the spectacled salamanders (genus salamandrina) from italy.
S. perspicillata	13.11	41.65	Hauswaldt J.S.	2014	From species divergence to population structure: a multimarker approach on the most basal lineage of salamandridae, the spectacled salamanders (genus salamandrina) from italy.
S. perspicillata	13.17	41.62	Hauswaldt J.S.	2014	From species divergence to population structure: a multimarker approach on the most basal lineage of salamandridae, the spectacled salamanders (genus salamandrina) from italy.
S. perspicillata	13.12	41.6	Hauswaldt J.S.	2014	From species divergence to population structure: a multimarker approach on the most basal lineage of salamandridae, the spectacled salamanders (genus salamandrina) from italy.
S. perspicillata	13.07	41.57	Hauswaldt J.S.	2014	From species divergence to population structure: a multimarker approach on the most basal lineage of salamandridae, the spectacled salamanders (genus salamandrina) from italy.
S. perspicillata	13.06	41.55	Hauswaldt J.S.	2014	From species divergence to population structure: a multimarker approach on the most basal lineage of salamandridae, the spectacled salamanders (genus salamandrina) from italy.
S. perspicillata	13	41.62	Hauswaldt J.S.	2014	From species divergence to population structure: a multimarker approach on the most basal lineage of salamandridae, the spectacled salamanders (genus salamandrina) from italy.
S. perspicillata	13.05	41.59	Hauswaldt J.S.	2014	From species divergence to population structure: a multimarker approach on the most basal lineage of salamandridae, the spectacled salamanders (genus salamandrina) from italy.
S. perspicillata	13.08	41.56	Hauswaldt J.S.	2014	From species divergence to population structure: a multimarker approach on the most basal lineage of salamandridae, the spectacled salamanders (genus salamandrina) from italy.
S. perspicillata	13.09	41.56	Hauswaldt J.S.	2014	From species divergence to population structure: a multimarker approach on the most basal lineage of salamandridae, the spectacled salamanders (genus salamandrina) from italy.
S. perspicillata	13.1	41.54	Hauswaldt J.S.	2014	From species divergence to population structure: a multimarker approach on the most basal lineage of salamandridae, the spectacled salamanders (genus salamandrina) from italy.
S. perspicillata	13.12	41.54	Hauswaldt J.S.	2014	From species divergence to population structure: a multimarker approach on the most basal lineage of salamandridae, the spectacled salamanders (genus salamandrina) from italy.
S. perspicillata	13.12	41.55	Hauswaldt J.S.	2014	From species divergence to population structure: a multimarker approach on the most basal lineage of salamandridae, the spectacled salamanders (genus salamandrina) from italy.
S. perspicillata	13.99	41.61	Hauswaldt J.S.	2014	From species divergence to population structure: a multimarker approach on the most basal lineage of salamandridae, the spectacled salamanders (genus salamandrina) from italy.
S. perspicillata	9.05	44.65	Hauswaldt J.S.	2014	From species divergence to population structure: a multimarker approach on the most basal lineage of salamandridae, the spectacled salamanders (genus salamandrina) from italy.
S. perspicillata	10.96	44.1	Hauswaldt J.S.	2014	From species divergence to population structure: a multimarker approach on the most basal lineage of salamandridae, the spectacled salamanders (genus salamandrina) from italy.
S. perspicillata	12.52	43.56	Hauswaldt J.S.	2014	From species divergence to population structure: a multimarker approach on the most basal lineage of salamandridae, the spectacled salamanders (genus salamandrina) from italy.
S. perspicillata	13.4	41.4	Hauswaldt J.S.	2014	From species divergence to population structure: a multimarker approach on the most basal lineage of salamandridae, the spectacled salamanders (genus salamandrina) from italy.
S. perspicillata	13.05	41.59	Hauswaldt J.S.	2014	From species divergence to population structure: a multimarker approach on the most basal lineage of salamandridae, the spectacled salamanders (genus salamandrina) from italy.
S. perspicillata	13.1	41.54	Hauswaldt J.S.	2014	From species divergence to population structure: a multimarker approach on the most basal lineage of salamandridae, the spectacled salamanders (genus salamandrina) from italy.
S. perspicillata	13.19	41.53	Hauswaldt J.S.	2014	From species divergence to population structure: a multimarker approach on the most basal lineage of salamandridae, the spectacled salamanders (genus salamandrina) from italy.
S. perspicillata	13.15	42.35	Iannella M.	2016	Personal obs.
S. perspicillata	13.43	41.84	Iannella M.	2012	Personal obs.
S. perspicillata	13.4	41.85	Iannella M.	2012	Personal obs.
S. perspicillata	13.39	41.83	Iannella M.	2012	Personal obs.
S. perspicillata	12	42.61	Iannella M.	2013	Personal obs.
S. perspicillata	12.14	42.62	Iannella M.	2013	Personal obs.
S. perspicillata	12.24	42.49	Iannella M.	2013	Personal obs.
S. perspicillata	12.11	42.58	Iannella M.	2014	Personal obs.
S. perspicillata	12.26	42.39	Iannella M.	2013	Personal obs.
S. perspicillata	12.22	42.43	Iannella M.	2015	Personal obs.
S. perspicillata	12.1	42.62	Iannella M.	2013	Personal obs.
S. perspicillata	13.09	41.56	Iannella M.	2013	Personal obs.
S. perspicillata	12.24	42.82	Iannella M.	2014	Personal obs.
S. perspicillata	13.57	41.33	Iannella M.	2016	Personal obs.
S. perspicillata	13.07	41.57	Iannella M.	2016	Personal obs.
S. perspicillata	13.19	41.53	Iannella M.	2014	Personal obs.
S. perspicillata	13.43	42.66	Iannella M.	2015	Personal obs.
S. perspicillata	13.37	42.7	Iannella M.	2017	Personal obs.
S. perspicillata	13.38	42.71	Iannella M.	2016	Personal obs.
S. perspicillata	13.64	42.47	Iannella M.	2015	Personal obs.
S. perspicillata	13.65	42.47	Iannella M.	2016	Personal obs.
S. perspicillata	13.59	42.47	Iannella M.	2016	Personal obs.
S. perspicillata	13.6	42.52	Iannella M.	2015	Personal obs.
S. perspicillata	13.49	42.52	Iannella M.	2016	Personal obs.
S. perspicillata	13.8	42.42	Iannella M.	2016	Personal obs.
S. perspicillata	13.41	42.74	Iannella M.	2015	Personal obs.
S. perspicillata	13.45	42.63	Iannella M.	2016	Personal obs.
S. perspicillata	13.41	42.67	Iannella M.	2015	Personal obs.
S. perspicillata	13.45	42.62	Iannella M.	2015	Personal obs.
S. perspicillata	13.38	42.63	Iannella M.	2015	Personal obs.
S. perspicillata	13.44	42.69	Iannella M.	2015	Personal obs.
S. perspicillata	13.43	42.69	Iannella M.	2015	Personal obs.
S. perspicillata	13.45	42.72	Iannella M.	2016	Personal obs.
S. perspicillata	9.05	44.55	Iannella M.	2016	Personal obs.
S. perspicillata	13.08	42.36	Iannella M.	2016	Personal obs.
S. perspicillata	12.74	42.33	Iannella M.	2016	Personal obs.
S. perspicillata	12.72	42.24	Iannella M.	2016	Personal obs.
S. perspicillata	12.86	42.55	Iannella M.	2016	Personal obs.
S. perspicillata	10.65	43.21	Iannella M.	2015	Personal obs.
S. perspicillata	9.95	44.36	Iannella M.	2017	Personal obs.
S. perspicillata	12.53	43.56	Iannella M.	2017	Personal obs.
S. perspicillata	9.96	44.32	Iannella M.	2016	Personal obs.
S. perspicillata	9.93	44.34	Iannella M.	2016	Personal obs.
S. perspicillata	12.43	41.96	Iannella M.	2016	Personal obs.
S. perspicillata	14.18	42.18	Iannella M.	2016	Personal obs.
S. perspicillata	14.36	41.89	Iannella M.	2016	Personal obs.
S. perspicillata	11.14	43.46	Iannella M.	2016	Personal obs.
S. perspicillata	14.01	42.16	Iannella M.	2016	Personal obs.
S. perspicillata	14.01	42.16	Iannella M.	2016	Personal obs.
S. perspicillata	13.06	41.56	Iannella M.	2016	Personal obs.
S. perspicillata	13.07	41.57	Iannella M.	2016	Personal obs.
S. perspicillata	14.49	41.34	Iannella M.	2011	Personal obs.
S. perspicillata	13.61	42.53	Iannella M.	2013	Personal obs.
S. perspicillata	13.77	41.88	Iannella M.	2013	Personal obs.
S. perspicillata	13.44	41.87	Iannella M.	2015	Personal obs.
S. perspicillata	11.1	42.63	Iannella M.	2015	Personal obs.
S. perspicillata	14.43	41.39	Iannella M.	2016	Personal obs.
S. perspicillata	14.39	41.11	Iannella M.	2017	Personal obs.
S. perspicillata	13.6	42.49	Iannella M.	2013	Personal obs.
S. perspicillata	10.32	44.01	Mancino G.	1966	Cariologia di Salamandrina perspicillata
S. perspicillata	13.41	41.84	Manzi A.	1990	Nuove segnalazioni di Salamandrina dagli occhiali (Salamandrina terdigidata Lacépéde, 1788) in Abruzzo
S. perspicillata	14.11	41.92	Manzi A.	1990	Nuove segnalazioni di Salamandrina dagli occhiali (Salamandrina terdigidata Lacépéde, 1788) in Abruzzo
S. perspicillata	14.14	41.91	Manzi A.	1990	Nuove segnalazioni di Salamandrina dagli occhiali (Salamandrina terdigidata Lacépéde, 1788) in Abruzzo
S. perspicillata	14.12	42.19	Manzi A.	1990	Nuove segnalazioni di Salamandrina dagli occhiali (Salamandrina terdigidata Lacépéde, 1788) in Abruzzo
S. perspicillata	14.28	41.99	Manzi A.	1990	Nuove segnalazioni di Salamandrina dagli occhiali (Salamandrina terdigidata Lacépéde, 1788) in Abruzzo
S. perspicillata	14.47	41.88	Manzi A.	1990	Nuove segnalazioni di Salamandrina dagli occhiali (Salamandrina terdigidata Lacépéde, 1788) in Abruzzo
S. perspicillata	14.36	41.89	Manzi A.	1990	Nuove segnalazioni di Salamandrina dagli occhiali (Salamandrina terdigidata Lacépéde, 1788) in Abruzzo
S. perspicillata	11.72	42.58	Marini L.	2009	La salamandrina dagli occhiali
S. perspicillata	12.05	42.24	Marini L.	2009	La salamandrina dagli occhiali
S. perspicillata	12.42	42.19	Marini L.	2009	La salamandrina dagli occhiali
S. perspicillata	12.61	42.2	Marini L.	2009	La salamandrina dagli occhiali
S. perspicillata	12.28	42.15	Marini L.	2009	La salamandrina dagli occhiali
S. perspicillata	12.86	42.09	Marini L.	2009	La salamandrina dagli occhiali
S. perspicillata	12.09	42.13	Marini L.	2009	La salamandrina dagli occhiali
S. perspicillata	12.54	42.01	Marini L.	2009	La salamandrina dagli occhiali
S. perspicillata	13.19	41.92	Marini L.	2009	La salamandrina dagli occhiali
S. perspicillata	12.89	41.85	Marini L.	2009	La salamandrina dagli occhiali
S. perspicillata	13.02	42.2	Marini L.	2009	La salamandrina dagli occhiali
S. perspicillata	11.89	42.78	Marini L.	2009	La salamandrina dagli occhiali
S. perspicillata	12.43	42.1	Marini L.	2009	La salamandrina dagli occhiali
S. perspicillata	12.43	41.96	Marini L.	2009	La salamandrina dagli occhiali
S. perspicillata	9.15	44.48	Mattoccia M.	2011	Phylogeography of an Italian endemic salamander (genus Salamandrina): glacial refugia, postglacial expansions, and secondary contact
S. perspicillata	9.48	44.35	Mattoccia M.	2011	Phylogeography of an Italian endemic salamander (genus Salamandrina): glacial refugia, postglacial expansions, and secondary contact
S. perspicillata	10.49	43.9	Mattoccia M.	2011	Phylogeography of an Italian endemic salamander (genus Salamandrina): glacial refugia, postglacial expansions, and secondary contact
S. perspicillata	10.53	43.77	Mattoccia M.	2011	Phylogeography of an Italian endemic salamander (genus Salamandrina): glacial refugia, postglacial expansions, and secondary contact
S. perspicillata	11.4	44.56	Mattoccia M.	2011	Phylogeography of an Italian endemic salamander (genus Salamandrina): glacial refugia, postglacial expansions, and secondary contact
S. perspicillata	12.01	43.92	Mattoccia M.	2011	Phylogeography of an Italian endemic salamander (genus Salamandrina): glacial refugia, postglacial expansions, and secondary contact
S. perspicillata	12.18	43.01	Mattoccia M.	2011	Phylogeography of an Italian endemic salamander (genus Salamandrina): glacial refugia, postglacial expansions, and secondary contact
S. perspicillata	11.8	42.46	Mattoccia M.	2011	Phylogeography of an Italian endemic salamander (genus Salamandrina): glacial refugia, postglacial expansions, and secondary contact
S. perspicillata	13.11	42.98	Mattoccia M.	2011	Phylogeography of an Italian endemic salamander (genus Salamandrina): glacial refugia, postglacial expansions, and secondary contact
S. perspicillata	12.64	42.56	Mattoccia M.	2011	Phylogeography of an Italian endemic salamander (genus Salamandrina): glacial refugia, postglacial expansions, and secondary contact
S. perspicillata	12.58	42.29	Mattoccia M.	2011	Phylogeography of an Italian endemic salamander (genus Salamandrina): glacial refugia, postglacial expansions, and secondary contact
S. perspicillata	12.37	42.06	Mattoccia M.	2011	Phylogeography of an Italian endemic salamander (genus Salamandrina): glacial refugia, postglacial expansions, and secondary contact
S. perspicillata	13	41.96	Mattoccia M.	2011	Phylogeography of an Italian endemic salamander (genus Salamandrina): glacial refugia, postglacial expansions, and secondary contact
S. perspicillata	13.25	41.91	Mattoccia M.	2011	Phylogeography of an Italian endemic salamander (genus Salamandrina): glacial refugia, postglacial expansions, and secondary contact
S. perspicillata	12.91	41.67	Mattoccia M.	2011	Phylogeography of an Italian endemic salamander (genus Salamandrina): glacial refugia, postglacial expansions, and secondary contact
S. perspicillata	13.05	41.65	Mattoccia M.	2011	Phylogeography of an Italian endemic salamander (genus Salamandrina): glacial refugia, postglacial expansions, and secondary contact
S. perspicillata	13.1	41.61	Mattoccia M.	2011	Phylogeography of an Italian endemic salamander (genus Salamandrina): glacial refugia, postglacial expansions, and secondary contact
S. perspicillata	12.94	41.59	Mattoccia M.	2011	Phylogeography of an Italian endemic salamander (genus Salamandrina): glacial refugia, postglacial expansions, and secondary contact
S. perspicillata	12.79	41.6	Mattoccia M.	2011	Phylogeography of an Italian endemic salamander (genus Salamandrina): glacial refugia, postglacial expansions, and secondary contact
S. perspicillata	13.27	41.37	Mattoccia M.	2011	Phylogeography of an Italian endemic salamander (genus Salamandrina): glacial refugia, postglacial expansions, and secondary contact
S. perspicillata	13.24	41.5	Mattoccia M.	2011	Phylogeography of an Italian endemic salamander (genus Salamandrina): glacial refugia, postglacial expansions, and secondary contact
S. perspicillata	13.36	41.36	Mattoccia M.	2011	Phylogeography of an Italian endemic salamander (genus Salamandrina): glacial refugia, postglacial expansions, and secondary contact
S. perspicillata	13.32	41.47	Mattoccia M.	2011	Phylogeography of an Italian endemic salamander (genus Salamandrina): glacial refugia, postglacial expansions, and secondary contact
S. perspicillata	13.19	41.6	Mattoccia M.	2011	Phylogeography of an Italian endemic salamander (genus Salamandrina): glacial refugia, postglacial expansions, and secondary contact
S. perspicillata	13.29	41.58	Mattoccia M.	2011	Phylogeography of an Italian endemic salamander (genus Salamandrina): glacial refugia, postglacial expansions, and secondary contact
S. perspicillata	13.55	41.3	Mattoccia M.	2011	Phylogeography of an Italian endemic salamander (genus Salamandrina): glacial refugia, postglacial expansions, and secondary contact
S. perspicillata	13.7	41.35	Mattoccia M.	2011	Phylogeography of an Italian endemic salamander (genus Salamandrina): glacial refugia, postglacial expansions, and secondary contact
S. perspicillata	14.18	42.04	Mattoccia M.	2011	Phylogeography of an Italian endemic salamander (genus Salamandrina): glacial refugia, postglacial expansions, and secondary contact
S. perspicillata	14.28	42.1	Mattoccia M.	2011	Phylogeography of an Italian endemic salamander (genus Salamandrina): glacial refugia, postglacial expansions, and secondary contact
S. perspicillata	14.38	41.94	Mattoccia M.	2011	Phylogeography of an Italian endemic salamander (genus Salamandrina): glacial refugia, postglacial expansions, and secondary contact
S. perspicillata	14.8	41.73	Mattoccia M.	2011	Phylogeography of an Italian endemic salamander (genus Salamandrina): glacial refugia, postglacial expansions, and secondary contact
S. perspicillata	13.95	41.54	Mattoccia M.	2011	Phylogeography of an Italian endemic salamander (genus Salamandrina): glacial refugia, postglacial expansions, and secondary contact
S. perspicillata	13.97	41.07	Mattoccia M.	2011	Phylogeography of an Italian endemic salamander (genus Salamandrina): glacial refugia, postglacial expansions, and secondary contact
S. perspicillata	14.43	41.05	Mattoccia M.	2011	Phylogeography of an Italian endemic salamander (genus Salamandrina): glacial refugia, postglacial expansions, and secondary contact
S. perspicillata	14.35	41.4	Mattoccia M.	2011	Phylogeography of an Italian endemic salamander (genus Salamandrina): glacial refugia, postglacial expansions, and secondary contact
S. perspicillata	14.59	41.42	Mattoccia M.	2011	Phylogeography of an Italian endemic salamander (genus Salamandrina): glacial refugia, postglacial expansions, and secondary contact
S. perspicillata	14.53	41.49	Mattoccia M.	2011	Phylogeography of an Italian endemic salamander (genus Salamandrina): glacial refugia, postglacial expansions, and secondary contact
S. perspicillata	14.65	41.5	Mattoccia M.	2011	Phylogeography of an Italian endemic salamander (genus Salamandrina): glacial refugia, postglacial expansions, and secondary contact
S. perspicillata	14.98	41.43	Mattoccia M.	2011	Phylogeography of an Italian endemic salamander (genus Salamandrina): glacial refugia, postglacial expansions, and secondary contact
S. perspicillata	15.04	41.55	Mattoccia M.	2011	Phylogeography of an Italian endemic salamander (genus Salamandrina): glacial refugia, postglacial expansions, and secondary contact
S. perspicillata	12.63	42.53	Menesatti P.	2010	Image analysis of the ventral colour pattern disciminates between spectacled salamanders, Salamandrina perspicillata e S. terdigitata
S. perspicillata	13.09	41.56	Menesatti P.	2010	Image analysis of the ventral colour pattern disciminates between spectacled salamanders, Salamandrina perspicillata e S. terdigitata
S. perspicillata	13.1	41.55	Menesatti P.	2010	Image analysis of the ventral colour pattern disciminates between spectacled salamanders, Salamandrina perspicillata e S. terdigitata
S. perspicillata	13.69	41.82	Menesatti P.	2010	Image analysis of the ventral colour pattern disciminates between spectacled salamanders, Salamandrina perspicillata e S. terdigitata
S. perspicillata	13.83	41.96	Montinaro G.	2008	Anfibi e rettili della Riserva Naturale Regionale Gole del Sagittario
S. perspicillata	13.83	41.96	Montinaro G.	2008	Anfibi e rettili della Riserva Naturale Regionale Gole del Sagittario
S. perspicillata	13.97	41.74	Muller P.	1974	Bemerkungen zur Verbreitung von Amphibian und reptilien im Abruzzen-Nationalpark
S. perspicillata	13.04	41.87	Patrizi S.	1954	Materiali per un primo elenco della fauna cavernicola del Lazio e delle regioni limitrofe (Toscana esclusa)
S. perspicillata	13.6	42.52	Pellegrini M.	2011	Disribuzione aggiornata e status delle popolazioni di Salamandrina perspicillata (Savi, 1821) in Abruzzo
S. perspicillata	13.36	42.17	Pellegrini M.	2011	Disribuzione aggiornata e status delle popolazioni di Salamandrina perspicillata (Savi, 1821) in Abruzzo
S. perspicillata	13.56	42.18	Pellegrini M.	2011	Disribuzione aggiornata e status delle popolazioni di Salamandrina perspicillata (Savi, 1821) in Abruzzo
S. perspicillata	13.18	42.57	Pellegrini M.	2011	Disribuzione aggiornata e status delle popolazioni di Salamandrina perspicillata (Savi, 1821) in Abruzzo
S. perspicillata	14.34	41.92	Pellegrini M.	2011	Disribuzione aggiornata e status delle popolazioni di Salamandrina perspicillata (Savi, 1821) in Abruzzo
S. perspicillata	14.2	41.73	Posillico M.	2016	Forest management and amphibians: focus on the genus Salamandrina
S. perspicillata	10.91	42.87	Radi G.	2008	Quatto nuove stazioni di Salamandra Perspicillata nella provincia di Grosseto
S. perspicillata	10.85	42.87	Radi G.	2008	Quatto nuove stazioni di Salamandra Perspicillata nella provincia di Grosseto
S. perspicillata	10.87	42.91	Radi G.	2008	Quatto nuove stazioni di Salamandra Perspicillata nella provincia di Grosseto
S. perspicillata	9.18	44.32	Razzetti E.	2001	Riproduzione in grotta di salamandra salamandra e S. terdigitata negli appennini settentrionali.
S. perspicillata	13.55	41.38	Romano A.	2006	Amphibians of the Aurunci Mountains (Latium, Central Italy). Checklist and conservation guidelines
S. perspicillata	13.48	41.35	Romano A.	2006	Amphibians of the Aurunci Mountains (Latium, Central Italy). Checklist and conservation guidelines
S. perspicillata	13.48	41.35	Romano A.	2006	Amphibians of the Aurunci Mountains (Latium, Central Italy). Checklist and conservation guidelines
S. perspicillata	13.49	41.34	Romano A.	2006	Amphibians of the Aurunci Mountains (Latium, Central Italy). Checklist and conservation guidelines
S. perspicillata	13.46	41.27	Romano A.	2006	Amphibians of the Aurunci Mountains (Latium, Central Italy). Checklist and conservation guidelines
S. perspicillata	13.56	41.27	Romano A.	2006	Amphibians of the Aurunci Mountains (Latium, Central Italy). Checklist and conservation guidelines
S. perspicillata	13.56	41.27	Romano A.	2006	Amphibians of the Aurunci Mountains (Latium, Central Italy). Checklist and conservation guidelines
S. perspicillata	13.59	41.32	Romano A.	2006	Amphibians of the Aurunci Mountains (Latium, Central Italy). Checklist and conservation guidelines
S. perspicillata	13.6	41.31	Romano A.	2006	Amphibians of the Aurunci Mountains (Latium, Central Italy). Checklist and conservation guidelines
S. perspicillata	13.58	41.34	Romano A.	2006	Amphibians of the Aurunci Mountains (Latium, Central Italy). Checklist and conservation guidelines
S. perspicillata	13.7	41.38	Romano A.	2006	Amphibians of the Aurunci Mountains (Latium, Central Italy). Checklist and conservation guidelines
S. perspicillata	13.71	41.37	Romano A.	2006	Amphibians of the Aurunci Mountains (Latium, Central Italy). Checklist and conservation guidelines
S. perspicillata	13.71	41.37	Romano A.	2006	Amphibians of the Aurunci Mountains (Latium, Central Italy). Checklist and conservation guidelines
S. perspicillata	13.17	41.89	Romano A.	2007	Osservatorio Erpetologico Italiano
S. perspicillata	13.12	41.54	Romano A.	2007	Osservatorio Erpetologico Italiano
S. perspicillata	12.64	42.08	Rosei S.A.	2009	Osservatorio Erpetologico Italiano
S. perspicillata	13.7	42.52	Ruffo S.	2005	Checklist e distribuzione della fauna italiana
S. perspicillata	13.77	41.79	Ruffo S.	2005	Checklist e distribuzione della fauna italiana
S. perspicillata	14.2	41.86	Ruffo S.	2005	Checklist e distribuzione della fauna italiana
S. perspicillata	14.22	42.06	Ruffo S.	2005	Checklist e distribuzione della fauna italiana
S. perspicillata	14.31	42.27	Ruffo S.	2005	Checklist e distribuzione della fauna italiana
S. perspicillata	14.18	41.98	Ruffo S.	2005	Checklist e distribuzione della fauna italiana
S. perspicillata	14.45	41.87	Ruffo S.	2005	Checklist e distribuzione della fauna italiana
S. perspicillata	13.39	41.87	Ruffo S.	2005	Checklist e distribuzione della fauna italiana
S. perspicillata	14.12	41.97	Ruffo S.	2005	Checklist e distribuzione della fauna italiana
S. perspicillata	13.93	41.39	Ruffo S.	2005	Checklist e distribuzione della fauna italiana
S. perspicillata	12.09	43.78	Ruffo S.	2005	Checklist e distribuzione della fauna italiana
S. perspicillata	11.89	43.86	Ruffo S.	2005	Checklist e distribuzione della fauna italiana
S. perspicillata	12.03	43.86	Ruffo S.	2005	Checklist e distribuzione della fauna italiana
S. perspicillata	11.53	44.11	Ruffo S.	2005	Checklist e distribuzione della fauna italiana
S. perspicillata	9.32	44.58	Ruffo S.	2005	Checklist e distribuzione della fauna italiana
S. perspicillata	11.14	44.1	Ruffo S.	2005	Checklist e distribuzione della fauna italiana
S. perspicillata	11.35	44.49	Ruffo S.	2005	Checklist e distribuzione della fauna italiana
S. perspicillata	12.03	43.86	Ruffo S.	2005	Checklist e distribuzione della fauna italiana
S. perspicillata	12.71	41.75	Ruffo S.	2005	Checklist e distribuzione della fauna italiana
S. perspicillata	13.01	41.52	Ruffo S.	2005	Checklist e distribuzione della fauna italiana
S. perspicillata	13.03	41.89	Ruffo S.	2005	Checklist e distribuzione della fauna italiana
S. perspicillata	12.32	41.74	Ruffo S.	2005	Checklist e distribuzione della fauna italiana
S. perspicillata	13.06	41.32	Ruffo S.	2005	Checklist e distribuzione della fauna italiana
S. perspicillata	12.88	41.97	Ruffo S.	2005	Checklist e distribuzione della fauna italiana
S. perspicillata	13.06	41.26	Ruffo S.	2005	Checklist e distribuzione della fauna italiana
S. perspicillata	13.23	41.58	Ruffo S.	2005	Checklist e distribuzione della fauna italiana
S. perspicillata	13.34	41.47	Ruffo S.	2005	Checklist e distribuzione della fauna italiana
S. perspicillata	12.18	42.11	Ruffo S.	2005	Checklist e distribuzione della fauna italiana
S. perspicillata	12.24	42.38	Ruffo S.	2005	Checklist e distribuzione della fauna italiana
S. perspicillata	12.65	42.31	Ruffo S.	2005	Checklist e distribuzione della fauna italiana
S. perspicillata	12.7	42.06	Ruffo S.	2005	Checklist e distribuzione della fauna italiana
S. perspicillata	12.9	42.08	Ruffo S.	2005	Checklist e distribuzione della fauna italiana
S. perspicillata	13.15	42.28	Ruffo S.	2005	Checklist e distribuzione della fauna italiana
S. perspicillata	13	42.45	Ruffo S.	2005	Checklist e distribuzione della fauna italiana
S. perspicillata	12.3	42.07	Ruffo S.	2005	Checklist e distribuzione della fauna italiana
S. perspicillata	13.21	41.58	Ruffo S.	2005	Checklist e distribuzione della fauna italiana
S. perspicillata	12.07	42.25	Ruffo S.	2005	Checklist e distribuzione della fauna italiana
S. perspicillata	12.42	42.22	Ruffo S.	2005	Checklist e distribuzione della fauna italiana
S. perspicillata	13.37	41.77	Ruffo S.	2005	Checklist e distribuzione della fauna italiana
S. perspicillata	12.3	42.07	Ruffo S.	2005	Checklist e distribuzione della fauna italiana
S. perspicillata	12.51	41.86	Ruffo S.	2005	Checklist e distribuzione della fauna italiana
S. perspicillata	12.7	42.26	Ruffo S.	2005	Checklist e distribuzione della fauna italiana
S. perspicillata	12.98	42.08	Ruffo S.	2005	Checklist e distribuzione della fauna italiana
S. perspicillata	12.54	42.35	Ruffo S.	2005	Checklist e distribuzione della fauna italiana
S. perspicillata	13.03	41.98	Ruffo S.	2005	Checklist e distribuzione della fauna italiana
S. perspicillata	13	42.2	Ruffo S.	2005	Checklist e distribuzione della fauna italiana
S. perspicillata	13	42.2	Ruffo S.	2005	Checklist e distribuzione della fauna italiana
S. perspicillata	13.13	42.55	Ruffo S.	2005	Checklist e distribuzione della fauna italiana
S. perspicillata	13.13	41.89	Ruffo S.	2005	Checklist e distribuzione della fauna italiana
S. perspicillata	13.26	41.29	Ruffo S.	2005	Checklist e distribuzione della fauna italiana
S. perspicillata	13.34	41.36	Ruffo S.	2005	Checklist e distribuzione della fauna italiana
S. perspicillata	12.51	41.86	Ruffo S.	2005	Checklist e distribuzione della fauna italiana
S. perspicillata	12.83	42.23	Ruffo S.	2005	Checklist e distribuzione della fauna italiana
S. perspicillata	12.83	42.23	Ruffo S.	2005	Checklist e distribuzione della fauna italiana
S. perspicillata	12.07	42.25	Ruffo S.	2005	Checklist e distribuzione della fauna italiana
S. perspicillata	12.9	42.08	Ruffo S.	2005	Checklist e distribuzione della fauna italiana
S. perspicillata	12.58	42.2	Ruffo S.	2005	Checklist e distribuzione della fauna italiana
S. perspicillata	12.84	42.51	Ruffo S.	2005	Checklist e distribuzione della fauna italiana
S. perspicillata	11.86	42.2	Ruffo S.	2005	Checklist e distribuzione della fauna italiana
S. perspicillata	13.28	41.54	Ruffo S.	2005	Checklist e distribuzione della fauna italiana
S. perspicillata	13.01	41.64	Ruffo S.	2005	Checklist e distribuzione della fauna italiana
S. perspicillata	13.23	41.58	Ruffo S.	2005	Checklist e distribuzione della fauna italiana
S. perspicillata	13.15	42.28	Ruffo S.	2005	Checklist e distribuzione della fauna italiana
S. perspicillata	13.13	42.29	Ruffo S.	2005	Checklist e distribuzione della fauna italiana
S. perspicillata	13.55	41.64	Ruffo S.	2005	Checklist e distribuzione della fauna italiana
S. perspicillata	8.98	44.6	Ruffo S.	2005	Checklist e distribuzione della fauna italiana
S. perspicillata	9.52	44.22	Ruffo S.	2005	Checklist e distribuzione della fauna italiana
S. perspicillata	9.07	44.38	Ruffo S.	2005	Checklist e distribuzione della fauna italiana
S. perspicillata	9.05	44.5	Ruffo S.	2005	Checklist e distribuzione della fauna italiana
S. perspicillata	9.3	44.35	Ruffo S.	2005	Checklist e distribuzione della fauna italiana
S. perspicillata	9.16	44.44	Ruffo S.	2005	Checklist e distribuzione della fauna italiana
S. perspicillata	9.51	44.26	Ruffo S.	2005	Checklist e distribuzione della fauna italiana
S. perspicillata	9.21	44.73	Ruffo S.	2005	Checklist e distribuzione della fauna italiana
S. perspicillata	9.14	44.63	Ruffo S.	2005	Checklist e distribuzione della fauna italiana
S. perspicillata	8.64	44.64	Ruffo S.	2005	Checklist e distribuzione della fauna italiana
S. perspicillata	12	42.96	Ruffo S.	2005	Checklist e distribuzione della fauna italiana
S. perspicillata	12.68	42.73	Ruffo S.	2005	Checklist e distribuzione della fauna italiana
S. perspicillata	12.08	43.26	Ruffo S.	2005	Checklist e distribuzione della fauna italiana
S. perspicillata	12.71	43.36	Ruffo S.	2005	Checklist e distribuzione della fauna italiana
S. perspicillata	12	42.96	Ruffo S.	2005	Checklist e distribuzione della fauna italiana
S. perspicillata	12.08	43.26	Ruffo S.	2005	Checklist e distribuzione della fauna italiana
S. perspicillata	12.16	43.42	Ruffo S.	2005	Checklist e distribuzione della fauna italiana
S. perspicillata	13.01	42.73	Ruffo S.	2005	Checklist e distribuzione della fauna italiana
S. perspicillata	12.09	43.18	Ruffo S.	2005	Checklist e distribuzione della fauna italiana
S. perspicillata	12.35	42.9	Ruffo S.	2005	Checklist e distribuzione della fauna italiana
S. perspicillata	12.77	42.58	Ruffo S.	2005	Checklist e distribuzione della fauna italiana
S. perspicillata	12.65	42.49	Ruffo S.	2005	Checklist e distribuzione della fauna italiana
S. perspicillata	12.42	42.56	Ruffo S.	2005	Checklist e distribuzione della fauna italiana
S. perspicillata	12.68	42.73	Ruffo S.	2005	Checklist e distribuzione della fauna italiana
S. perspicillata	12.9	43.42	Ruffo S.	2005	Checklist e distribuzione della fauna italiana
S. perspicillata	12.67	43.62	Ruffo S.	2005	Checklist e distribuzione della fauna italiana
S. perspicillata	14.48	41.46	Ruffo S.	2005	Checklist e distribuzione della fauna italiana
S. perspicillata	14.93	41.71	Ruffo S.	2005	Checklist e distribuzione della fauna italiana
S. perspicillata	14.48	41.46	Ruffo S.	2005	Checklist e distribuzione della fauna italiana
S. perspicillata	14.15	41.67	Ruffo S.	2005	Checklist e distribuzione della fauna italiana
S. perspicillata	14.15	41.67	Ruffo S.	2005	Checklist e distribuzione della fauna italiana
S. perspicillata	9.97	44.21	Ruffo S.	2005	Checklist e distribuzione della fauna italiana
S. perspicillata	10.24	44.06	Ruffo S.	2005	Checklist e distribuzione della fauna italiana
S. perspicillata	10.08	44.25	Ruffo S.	2005	Checklist e distribuzione della fauna italiana
S. perspicillata	10.89	43.28	Ruffo S.	2005	Checklist e distribuzione della fauna italiana
S. perspicillata	10.85	42.86	Ruffo S.	2005	Checklist e distribuzione della fauna italiana
S. perspicillata	10.99	43.22	Ruffo S.	2005	Checklist e distribuzione della fauna italiana
S. perspicillata	11.28	42.88	Ruffo S.	2005	Checklist e distribuzione della fauna italiana
S. perspicillata	11.09	43.16	Ruffo S.	2005	Checklist e distribuzione della fauna italiana
S. perspicillata	11.34	43.13	Ruffo S.	2005	Checklist e distribuzione della fauna italiana
S. perspicillata	11.34	43.13	Ruffo S.	2005	Checklist e distribuzione della fauna italiana
S. perspicillata	11.4	42.84	Ruffo S.	2005	Checklist e distribuzione della fauna italiana
S. perspicillata	11.29	43.22	Ruffo S.	2005	Checklist e distribuzione della fauna italiana
S. perspicillata	11.49	43.1	Ruffo S.	2005	Checklist e distribuzione della fauna italiana
S. perspicillata	10.31	43.91	Ruffo S.	2005	Checklist e distribuzione della fauna italiana
S. perspicillata	10.55	43.84	Ruffo S.	2005	Checklist e distribuzione della fauna italiana
S. perspicillata	10.53	43.97	Ruffo S.	2005	Checklist e distribuzione della fauna italiana
S. perspicillata	10.83	43.83	Ruffo S.	2005	Checklist e distribuzione della fauna italiana
S. perspicillata	10.88	43.61	Ruffo S.	2005	Checklist e distribuzione della fauna italiana
S. perspicillata	11.01	43.73	Ruffo S.	2005	Checklist e distribuzione della fauna italiana
S. perspicillata	11.01	43.91	Ruffo S.	2005	Checklist e distribuzione della fauna italiana
S. perspicillata	11.1	43.63	Ruffo S.	2005	Checklist e distribuzione della fauna italiana
S. perspicillata	11.01	43.73	Ruffo S.	2005	Checklist e distribuzione della fauna italiana
S. perspicillata	11.01	43.73	Ruffo S.	2005	Checklist e distribuzione della fauna italiana
S. perspicillata	11.13	43.98	Ruffo S.	2005	Checklist e distribuzione della fauna italiana
S. perspicillata	11.11	43.56	Ruffo S.	2005	Checklist e distribuzione della fauna italiana
S. perspicillata	11.1	43.63	Ruffo S.	2005	Checklist e distribuzione della fauna italiana
S. perspicillata	11.28	43.77	Ruffo S.	2005	Checklist e distribuzione della fauna italiana
S. perspicillata	11.32	43.9	Ruffo S.	2005	Checklist e distribuzione della fauna italiana
S. perspicillata	11.29	43.47	Ruffo S.	2005	Checklist e distribuzione della fauna italiana
S. perspicillata	11.43	43.91	Ruffo S.	2005	Checklist e distribuzione della fauna italiana
S. perspicillata	11.32	43.9	Ruffo S.	2005	Checklist e distribuzione della fauna italiana
S. perspicillata	11.47	43.62	Ruffo S.	2005	Checklist e distribuzione della fauna italiana
S. perspicillata	11.4	43.77	Ruffo S.	2005	Checklist e distribuzione della fauna italiana
S. perspicillata	11.4	43.77	Ruffo S.	2005	Checklist e distribuzione della fauna italiana
S. perspicillata	11.42	44.1	Ruffo S.	2005	Checklist e distribuzione della fauna italiana
S. perspicillata	11.72	42.58	Ruffo S.	2005	Checklist e distribuzione della fauna italiana
S. perspicillata	11.68	42.88	Ruffo S.	2005	Checklist e distribuzione della fauna italiana
S. perspicillata	11.82	42.92	Ruffo S.	2005	Checklist e distribuzione della fauna italiana
S. perspicillata	11.54	43.8	Ruffo S.	2005	Checklist e distribuzione della fauna italiana
S. perspicillata	11.62	43.48	Ruffo S.	2005	Checklist e distribuzione della fauna italiana
S. perspicillata	11.68	43.6	Ruffo S.	2005	Checklist e distribuzione della fauna italiana
S. perspicillata	11.72	44.03	Ruffo S.	2005	Checklist e distribuzione della fauna italiana
S. perspicillata	11.72	43.47	Ruffo S.	2005	Checklist e distribuzione della fauna italiana
S. perspicillata	11.91	43.47	Ruffo S.	2005	Checklist e distribuzione della fauna italiana
S. perspicillata	11.99	43.65	Ruffo S.	2005	Checklist e distribuzione della fauna italiana
S. perspicillata	11.78	43.75	Ruffo S.	2005	Checklist e distribuzione della fauna italiana
S. perspicillata	12.04	43.58	Ruffo S.	2005	Checklist e distribuzione della fauna italiana
S. perspicillata	11.99	43.65	Ruffo S.	2005	Checklist e distribuzione della fauna italiana
S. perspicillata	12.09	43.78	Ruffo S.	2005	Checklist e distribuzione della fauna italiana
S. perspicillata	12.24	43.65	Ruffo S.	2005	Checklist e distribuzione della fauna italiana
S. perspicillata	11.28	43.77	Ruffo S.	2005	Checklist e distribuzione della fauna italiana
S. perspicillata	11.66	43.9	Ruffo S.	2005	Checklist e distribuzione della fauna italiana
S. perspicillata	12.09	43.78	Ruffo S.	2005	Checklist e distribuzione della fauna italiana
S. perspicillata	12.25	43.73	Ruffo S.	2005	Checklist e distribuzione della fauna italiana
S. perspicillata	13.69	42.48	Ruffo S.	2005	Checklist e distribuzione della fauna italiana
S. perspicillata	13.82	41.78	Ruffo S.	2005	Checklist e distribuzione della fauna italiana
S. perspicillata	14.23	41.83	Ruffo S.	2005	Checklist e distribuzione della fauna italiana
S. perspicillata	14.25	42.17	Ruffo S.	2005	Checklist e distribuzione della fauna italiana
S. perspicillata	14.28	41.96	Ruffo S.	2005	Checklist e distribuzione della fauna italiana
S. perspicillata	14.38	41.88	Ruffo S.	2005	Checklist e distribuzione della fauna italiana
S. perspicillata	14.48	41.84	Ruffo S.	2005	Checklist e distribuzione della fauna italiana
S. perspicillata	13.49	41.84	Ruffo S.	2005	Checklist e distribuzione della fauna italiana
S. perspicillata	14.17	41.96	Ruffo S.	2005	Checklist e distribuzione della fauna italiana
S. perspicillata	14.38	41.88	Ruffo S.	2005	Checklist e distribuzione della fauna italiana
S. perspicillata	14.02	41.38	Ruffo S.	2005	Checklist e distribuzione della fauna italiana
S. perspicillata	12.14	43.73	Ruffo S.	2005	Checklist e distribuzione della fauna italiana
S. perspicillata	12.7	41.72	Ruffo S.	2005	Checklist e distribuzione della fauna italiana
S. perspicillata	13.06	41.53	Ruffo S.	2005	Checklist e distribuzione della fauna italiana
S. perspicillata	13.06	41.86	Ruffo S.	2005	Checklist e distribuzione della fauna italiana
S. perspicillata	11.97	42.13	Ruffo S.	2005	Checklist e distribuzione della fauna italiana
S. perspicillata	13.26	41.55	Ruffo S.	2005	Checklist e distribuzione della fauna italiana
S. perspicillata	12.27	42.36	Ruffo S.	2005	Checklist e distribuzione della fauna italiana
S. perspicillata	13.13	42.22	Ruffo S.	2005	Checklist e distribuzione della fauna italiana
S. perspicillata	13.01	42.43	Ruffo S.	2005	Checklist e distribuzione della fauna italiana
S. perspicillata	13.12	41.58	Ruffo S.	2005	Checklist e distribuzione della fauna italiana
S. perspicillata	13.43	41.75	Ruffo S.	2005	Checklist e distribuzione della fauna italiana
S. perspicillata	13.04	41.94	Ruffo S.	2005	Checklist e distribuzione della fauna italiana
S. perspicillata	13	42.19	Ruffo S.	2005	Checklist e distribuzione della fauna italiana
S. perspicillata	13	42.25	Ruffo S.	2005	Checklist e distribuzione della fauna italiana
S. perspicillata	13.17	42.49	Ruffo S.	2005	Checklist e distribuzione della fauna italiana
S. perspicillata	13.2	41.86	Ruffo S.	2005	Checklist e distribuzione della fauna italiana
S. perspicillata	13.38	41.33	Ruffo S.	2005	Checklist e distribuzione della fauna italiana
S. perspicillata	12.9	42.24	Ruffo S.	2005	Checklist e distribuzione della fauna italiana
S. perspicillata	12.78	42.42	Ruffo S.	2005	Checklist e distribuzione della fauna italiana
S. perspicillata	12.94	42.07	Ruffo S.	2005	Checklist e distribuzione della fauna italiana
S. perspicillata	12.86	42.5	Ruffo S.	2005	Checklist e distribuzione della fauna italiana
S. perspicillata	13.08	41.56	Ruffo S.	2005	Checklist e distribuzione della fauna italiana
S. perspicillata	13.33	41.51	Ruffo S.	2005	Checklist e distribuzione della fauna italiana
S. perspicillata	13.07	41.63	Ruffo S.	2005	Checklist e distribuzione della fauna italiana
S. perspicillata	13.23	41.61	Ruffo S.	2005	Checklist e distribuzione della fauna italiana
S. perspicillata	13.65	41.69	Ruffo S.	2005	Checklist e distribuzione della fauna italiana
S. perspicillata	13.11	42.18	Ruffo S.	2005	Checklist e distribuzione della fauna italiana
S. perspicillata	13.16	42.27	Ruffo S.	2005	Checklist e distribuzione della fauna italiana
S. perspicillata	13.36	41.87	Ruffo S.	2005	Checklist e distribuzione della fauna italiana
S. perspicillata	12.04	42.93	Ruffo S.	2005	Checklist e distribuzione della fauna italiana
S. perspicillata	12.77	42.71	Ruffo S.	2005	Checklist e distribuzione della fauna italiana
S. perspicillata	12.17	43.16	Ruffo S.	2005	Checklist e distribuzione della fauna italiana
S. perspicillata	12.74	43.33	Ruffo S.	2005	Checklist e distribuzione della fauna italiana
S. perspicillata	12.04	42.93	Ruffo S.	2005	Checklist e distribuzione della fauna italiana
S. perspicillata	12.18	43.22	Ruffo S.	2005	Checklist e distribuzione della fauna italiana
S. perspicillata	12.2	43.41	Ruffo S.	2005	Checklist e distribuzione della fauna italiana
S. perspicillata	12.97	42.69	Ruffo S.	2005	Checklist e distribuzione della fauna italiana
S. perspicillata	12.24	43.12	Ruffo S.	2005	Checklist e distribuzione della fauna italiana
S. perspicillata	12.3	42.84	Ruffo S.	2005	Checklist e distribuzione della fauna italiana
S. perspicillata	12.68	42.54	Ruffo S.	2005	Checklist e distribuzione della fauna italiana
S. perspicillata	12.7	42.47	Ruffo S.	2005	Checklist e distribuzione della fauna italiana
S. perspicillata	12.43	42.6	Ruffo S.	2005	Checklist e distribuzione della fauna italiana
S. perspicillata	12.77	42.71	Ruffo S.	2005	Checklist e distribuzione della fauna italiana
S. perspicillata	12.89	43.41	Ruffo S.	2005	Checklist e distribuzione della fauna italiana
S. perspicillata	14.57	41.41	Ruffo S.	2005	Checklist e distribuzione della fauna italiana
S. perspicillata	14.96	41.68	Ruffo S.	2005	Checklist e distribuzione della fauna italiana
S. perspicillata	14.57	41.41	Ruffo S.	2005	Checklist e distribuzione della fauna italiana
S. perspicillata	14.07	41.64	Ruffo S.	2005	Checklist e distribuzione della fauna italiana
S. perspicillata	14.07	41.64	Ruffo S.	2005	Checklist e distribuzione della fauna italiana
S. perspicillata	14.32	41.5	Ruffo S.	2005	Checklist e distribuzione della fauna italiana
S. perspicillata	11.43	42.87	Ruffo S.	2005	Checklist e distribuzione della fauna italiana
S. perspicillata	11.73	42.82	Ruffo S.	2005	Checklist e distribuzione della fauna italiana
S. perspicillata	11.93	42.94	Ruffo S.	2005	Checklist e distribuzione della fauna italiana
S. perspicillata	12.04	43.66	Ruffo S.	2005	Checklist e distribuzione della fauna italiana
S. perspicillata	12.14	43.73	Ruffo S.	2005	Checklist e distribuzione della fauna italiana
S. perspicillata	12.14	43.73	Ruffo S.	2005	Checklist e distribuzione della fauna italiana
S. perspicillata	9.07	44.44	Salvidio S.	1998	Estimating abundance and biomass of a Speleomantes strinatii population by temporary removal sampling
S. perspicillata	14.12	42.19	Scalera R.	2006	Amphibians and reptiles of the Majella National Park (Central Italy)
S. perspicillata	14.14	42.18	Scalera R.	2006	Amphibians and reptiles of the Majella National Park (Central Italy)
S. perspicillata	14.17	42.04	Scalera R.	2006	Amphibians and reptiles of the Majella National Park (Central Italy)
S. perspicillata	14.13	41.94	Scalera R.	2006	Amphibians and reptiles of the Majella National Park (Central Italy)
S. perspicillata	14.11	41.93	Scalera R.	2006	Amphibians and reptiles of the Majella National Park (Central Italy)
S. perspicillata	14.1	41.91	Scalera R.	2006	Amphibians and reptiles of the Majella National Park (Central Italy)
S. perspicillata	14.13	41.93	Scalera R.	2006	Amphibians and reptiles of the Majella National Park (Central Italy)
S. perspicillata	14.13	41.93	Scalera R.	2006	Amphibians and reptiles of the Majella National Park (Central Italy)
S. perspicillata	13.95	42.16	Scalera R.	2006	Amphibians and reptiles of the Majella National Park (Central Italy)
S. perspicillata	14.05	42.16	Scalera R.	2006	Amphibians and reptiles of the Majella National Park (Central Italy)
S. perspicillata	14.05	42.16	Scalera R.	2006	Amphibians and reptiles of the Majella National Park (Central Italy)
S. perspicillata	14.12	42.19	Scalera R.	2006	Amphibians and reptiles of the Majella National Park (central Italy)
S. perspicillata	14.15	42.18	Scalera R.	2006	Amphibians and reptiles of the Majella National Park (central Italy)
S. perspicillata	13.4	41.92	Scalera R.	2006	Amphibians and reptiles of the Majella National Park (central Italy)
S. perspicillata	14.13	41.94	Scalera R.	2006	Amphibians and reptiles of the Majella National Park (central Italy)
S. perspicillata	14.11	41.93	Scalera R.	2006	Amphibians and reptiles of the Majella National Park (central Italy)
S. perspicillata	14.11	41.91	Scalera R.	2006	Amphibians and reptiles of the Majella National Park (central Italy)
S. perspicillata	14.13	41.93	Scalera R.	2006	Amphibians and reptiles of the Majella National Park (central Italy)
S. perspicillata	13.96	42.12	Scalera R.	2006	Amphibians and reptiles of the Majella National Park (central Italy)
S. perspicillata	14.07	42.15	Scalera R.	2006	Amphibians and reptiles of the Majella National Park (central Italy)
S. perspicillata	14.21	42.28	Scalera R.	2006	Amphibians and reptiles of the Majella National Park (central Italy)
S. perspicillata	14.12	42.19	Scalera R.	2006	Amphibians and reptiles of the Majella National Park (central Italy)
S. perspicillata	14.21	42.19	Scalera R.	2006	Amphibians and reptiles of the Majella National Park (central Italy)
S. perspicillata	14.18	42.09	Scalera R.	2006	Amphibians and reptiles of the Majella National Park (central Italy)
S. perspicillata	14.11	42	Scalera R.	2006	Amphibians and reptiles of the Majella National Park (central Italy)
S. perspicillata	14.13	41.94	Scalera R.	2006	Amphibians and reptiles of the Majella National Park (central Italy)
S. perspicillata	14.12	41.92	Scalera R.	2006	Amphibians and reptiles of the Majella National Park (central Italy)
S. perspicillata	14.27	41.99	Scalera R.	2006	Amphibians and reptiles of the Majella National Park (central Italy)
S. perspicillata	14.16	41.89	Scalera R.	2006	Amphibians and reptiles of the Majella National Park (central Italy)
S. perspicillata	14.19	41.96	Scalera R.	2006	Amphibians and reptiles of the Majella National Park (central Italy)
S. perspicillata	14.14	41.91	Scalera R.	2006	Amphibians and reptiles of the Majella National Park (central Italy)
S. perspicillata	14	42.16	Scalera R.	2006	Amphibians and reptiles of the Majella National Park (central Italy)
S. perspicillata	14.01	42.15	Scalera R.	2006	Amphibians and reptiles of the Majella National Park (central Italy)
S. perspicillata	13.99	42.16	Scalera R.	2006	Amphibians and reptiles of the Majella National Park (central Italy)
S. perspicillata	14.02	42.16	Scalera R.	2006	Amphibians and reptiles of the Majella National Park (central Italy)
S. perspicillata	9.14	44.55	Sebastiano S.	2012	Different season, different strategies: feeding ecology of two syntopic forest-dwelling salamanders
S. perspicillata	9.18	44.61	Seglie D.	2012	Segnalazioni faunistiche piemontesi e valdostane, VII
S. perspicillata	8.96	44.69	Seglie D.	2015	Segnalazioni faunistiche piemontesi e valdostane, VII
S. perspicillata	8.77	44.55	Seglie D.	2015	Segnalazioni faunistiche piemontesi e valdostane, VII
S. perspicillata	9.11	44.63	Sindaco R.	2014	Monitoring of Salamandra perspicillata and Rana italica Dubois 1987 twenty years later
S. perspicillata	9.17	44.64	Sindaco R.	2014	Monitoring of Salamandra perspicillata and Rana italica Dubois 1987 twenty years later
S. perspicillata	9.12	44.6	Sindaco R.	2014	Monitoring of Salamandra perspicillata and Rana italica Dubois 1987 twenty years later
S. perspicillata	9.15	44.63	Sindaco R.	2014	Monitoring of Salamandra perspicillata and Rana italica Dubois 1987 twenty years later
S. perspicillata	9.15	44.63	Sindaco R.	2014	Monitoring of Salamandra perspicillata and Rana italica Dubois 1987 twenty years later
S. perspicillata	8.99	44.68	Sindaco R.	2014	Monitoring of Salamandra perspicillata and Rana italica Dubois 1987 twenty years later
S. perspicillata	9.1	44.64	Sindaco R.	2014	Monitoring of Salamandra perspicillata and Rana italica Dubois 1987 twenty years later
S. perspicillata	9.1	44.62	Sindaco R.	2014	Monitoring of Salamandra perspicillata and Rana italica Dubois 1987 twenty years later
S. perspicillata	9.05	44.65	Sindaco R.	2014	Monitoring of Salamandra perspicillata and Rana italica Dubois 1987 twenty years later
S. perspicillata	9.09	44.63	Sindaco R.	2014	Monitoring of Salamandra perspicillata and Rana italica Dubois 1987 twenty years later
S. perspicillata	9.1	44.63	Sindaco R.	2014	Monitoring of Salamandra perspicillata and Rana italica Dubois 1987 twenty years later
S. perspicillata	9.09	44.63	Sindaco R.	2014	Monitoring of Salamandra perspicillata and Rana italica Dubois 1987 twenty years later
S. perspicillata	9.11	44.64	Sindaco R.	2014	Monitoring of Salamandra perspicillata and Rana italica Dubois 1987 twenty years later
S. perspicillata	9.19	44.62	Sindaco R.	2014	Monitoring of Salamandra perspicillata and Rana italica Dubois 1987 twenty years later
S. perspicillata	9.16	44.64	Sindaco R.	2014	Monitoring of Salamandra perspicillata and Rana italica Dubois 1987 twenty years later
S. perspicillata	9.17	44.64	Sindaco R.	2014	Monitoring of Salamandra perspicillata and Rana italica Dubois 1987 twenty years later
S. perspicillata	9.11	44.6	Sindaco R.	2014	Monitoring of Salamandra perspicillata and Rana italica Dubois 1987 twenty years later
S. perspicillata	9.11	44.59	Sindaco R.	2014	Monitoring of Salamandra perspicillata and Rana italica Dubois 1987 twenty years later
S. perspicillata	9.15	44.63	Sindaco R.	2014	Monitoring of Salamandra perspicillata and Rana italica Dubois 1987 twenty years later
S. perspicillata	9.18	44.61	Sindaco R.	2014	Monitoring of Salamandra perspicillata and Rana italica Dubois 1987 twenty years later
S. perspicillata	8.98	44.68	Sindaco R.	2014	Monitoring of Salamandra perspicillata and Rana italica Dubois 1987 twenty years later
S. perspicillata	8.98	44.68	Sindaco R.	2014	Monitoring of Salamandra perspicillata and Rana italica Dubois 1987 twenty years later
S. perspicillata	9.1	44.63	Sindaco R.	2014	Monitoring of Salamandra perspicillata and Rana italica Dubois 1987 twenty years later
S. perspicillata	9.1	44.64	Sindaco R.	2014	Monitoring of Salamandra perspicillata and Rana italica Dubois 1987 twenty years later
S. perspicillata	9.05	44.65	Sindaco R.	2014	Monitoring of Salamandra perspicillata and Rana italica Dubois 1987 twenty years later
S. perspicillata	9.1	44.63	Sindaco R.	2014	Monitoring of Salamandra perspicillata and Rana italica Dubois 1987 twenty years later
S. perspicillata	9.1	44.63	Sindaco R.	2014	Monitoring of Salamandra perspicillata and Rana italica Dubois 1987 twenty years later
S. perspicillata	9.09	44.69	Sindaco R.	2014	Monitoring of Salamandra perspicillata and Rana italica Dubois 1987 twenty years later
S. perspicillata	9.15	44.67	Sindaco R.	2014	Monitoring of Salamandra perspicillata and Rana italica Dubois 1987 twenty years later
S. perspicillata	9.06	44.63	Sindaco R.	2014	Monitoring of Salamandra perspicillata and Rana italica Dubois 1987 twenty years later
S. perspicillata	13.36	42.17	Spinetti M.	1997	Fauna del parco regionale Sirente-Velino: uccelli, mammiferi, anfibi, rettili.
S. perspicillata	12.7	43.46	Vanni S.	1993	Note sulL'erpetofauna dell'Appennino Umbro-Marchigiano fra il fiume Marecchia e il fiume Esino (Amphibia, Reptilia)
S. perspicillata	12.7	43.46	Vanni S.	1993	Note sulL'erpetofauna dell'Appennino Umbro-Marchigiano fra il fiume Marecchia e il fiume Esino (Amphibia, Reptilia)
S. perspicillata	12.54	43.57	Vanni S.	1993	Note sulL'erpetofauna dell'Appennino Umbro-Marchigiano fra il fiume Marecchia e il fiume Esino (Amphibia, Reptilia)
S. perspicillata	12.52	43.56	Vanni S.	1993	Note sulL'erpetofauna dell'Appennino Umbro-Marchigiano fra il fiume Marecchia e il fiume Esino (Amphibia, Reptilia)
S. perspicillata	12.52	43.56	Vanni S.	1993	Note sulL'erpetofauna dell'Appennino Umbro-Marchigiano fra il fiume Marecchia e il fiume Esino (Amphibia, Reptilia)
S. perspicillata	12.7	43.5	Vanni S.	1993	Note sulL'erpetofauna dell'Appennino Umbro-Marchigiano fra il fiume Marecchia e il fiume Esino (Amphibia, Reptilia)
S. perspicillata	12.71	43.46	Vanni S.	1994	Note sull'erpetofauna dell'Appennino Umbro-Marchigiano fra il fiume Marecchia e il fium Esino (Amphibia, Reptilia)
S. perspicillata	12.52	43.56	Vanni S.	1994	Note sull'erpetofauna dell'Appennino Umbro-Marchigiano fra il fiume Marecchia e il fium Esino (Amphibia, Reptilia)
S. perspicillata	12.54	43.57	Vanni S.	1994	Note sull'erpetofauna dell'Appennino Umbro-Marchigiano fra il fiume Marecchia e il fium Esino (Amphibia, Reptilia)
S. perspicillata	12.94	43.45	Vanni S.	1994	Note sull'erpetofauna dell'Appennino Umbro-Marchigiano fra il fiume Marecchia e il fium Esino (Amphibia, Reptilia)
S. perspicillata	12.7	43.5	Vanni S.	1994	Note sull'erpetofauna dell'Appennino Umbro-Marchigiano fra il fiume Marecchia e il fium Esino (Amphibia, Reptilia)
S. perspicillata	12.55	43.47	Vanni S.	1994	Note sull'erpetofauna dell'Appennino Umbro-Marchigiano fra il fiume Marecchia e il fium Esino (Amphibia, Reptilia)
S. perspicillata	10.73	44.06	Vanni S..	1980	Note sulla Salamandrina dagli occhiali (S. terdigitata) in Toscana.
S. perspicillata	10.58	44.01	Vanni S..	1980	Note sulla Salamandrina dagli occhiali (S. terdigitata) in Toscana.
S. perspicillata	10.32	44.01	Vanni S..	1980	Note sulla Salamandrina dagli occhiali (S. terdigitata) in Toscana.
S. perspicillata	11.17	43.95	Vanni S..	1980	Note sulla Salamandrina dagli occhiali (S. terdigitata) in Toscana.
S. perspicillata	11.53	42.82	Vanni S..	1980	Note sulla Salamandrina dagli occhiali (S. terdigitata) in Toscana.
S. perspicillata	11.42	43.77	Vanni S..	1980	Note sulla Salamandrina dagli occhiali (S. terdigitata) in Toscana.
S. perspicillata	11.3	43.8	Vanni S..	1980	Note sulla Salamandrina dagli occhiali (S. terdigitata) in Toscana.
S. perspicillata	11.31	43.8	Vanni S..	1980	Note sulla Salamandrina dagli occhiali (S. terdigitata) in Toscana.
S. perspicillata	11.38	43.72	Vanni S..	1980	Note sulla Salamandrina dagli occhiali (S. terdigitata) in Toscana.
S. perspicillata	10.19	44.09	Vanni S..	1980	Note sulla Salamandrina dagli occhiali (S. terdigitata) in Toscana.
S. perspicillata	10.26	44.03	Vanni S..	1980	Note sulla Salamandrina dagli occhiali (S. terdigitata) in Toscana.
S. perspicillata	10.22	44.09	Vanni S..	1980	Note sulla Salamandrina dagli occhiali (S. terdigitata) in Toscana.
S. perspicillata	10.31	44.03	Vanni S..	1980	Note sulla Salamandrina dagli occhiali (S. terdigitata) in Toscana.
S. perspicillata	10.24	43.97	Vanni S..	1980	Note sulla Salamandrina dagli occhiali (S. terdigitata) in Toscana.
S. perspicillata	11.38	43.72	Vanni S..	1980	Note sulla Salamandrina dagli occhiali (S. terdigitata) in Toscana.
S. perspicillata	10.83	43.86	Vanni S..	1980	Note sulla Salamandrina dagli occhiali (S. terdigitata) in Toscana.
S. perspicillata	10.55	43.78	Vanni S..	1980	Note sulla Salamandrina dagli occhiali (S. terdigitata) in Toscana.
S. perspicillata	10.65	43.21	Vanni S..	1980	Note sulla Salamandrina dagli occhiali (S. terdigitata) in Toscana.
S. perspicillata	11.25	43.86	Vanni S..	1980	Note sulla Salamandrina dagli occhiali (S. terdigitata) in Toscana.
S. perspicillata	11.2	44.05	Vanni S..	1980	Note sulla Salamandrina dagli occhiali (S. terdigitata) in Toscana.
S. perspicillata	11.21	44.03	Vanni S..	1980	Note sulla Salamandrina dagli occhiali (S. terdigitata) in Toscana.
S. perspicillata	11.23	44.02	Vanni S..	1980	Note sulla Salamandrina dagli occhiali (S. terdigitata) in Toscana.
S. perspicillata	11.31	43.83	Vanni S..	1980	Note sulla Salamandrina dagli occhiali (S. terdigitata) in Toscana.
S. perspicillata	11.3	43.8	Vanni S..	1980	Note sulla Salamandrina dagli occhiali (S. terdigitata) in Toscana.
S. perspicillata	11.37	43.86	Vanni S..	1980	Note sulla Salamandrina dagli occhiali (S. terdigitata) in Toscana.
S. perspicillata	11.38	43.72	Vanni S..	1980	Note sulla Salamandrina dagli occhiali (S. terdigitata) in Toscana.
S. perspicillata	11.21	43.85	Vanni S..	1980	Note sulla Salamandrina dagli occhiali (S. terdigitata) in Toscana.
S. perspicillata	11.25	43.86	Vanni S..	1980	Note sulla Salamandrina dagli occhiali (S. terdigitata) in Toscana.
S. perspicillata	11.26	43.86	Vanni S..	1980	Note sulla Salamandrina dagli occhiali (S. terdigitata) in Toscana.
S. perspicillata	11.25	43.86	Vanni S..	1980	Note sulla Salamandrina dagli occhiali (S. terdigitata) in Toscana.
S. perspicillata	11.12	43.97	Vanni S..	1980	Note sulla Salamandrina dagli occhiali (S. terdigitata) in Toscana.
S. perspicillata	11.52	43.72	Vanni S..	1980	Note sulla Salamandrina dagli occhiali (S. terdigitata) in Toscana.
S. perspicillata	10.61	43.89	Vanni S..	1980	Note sulla Salamandrina dagli occhiali (S. terdigitata) in Toscana.
S. perspicillata	10.24	43.97	Vanni S..	1980	Note sulla Salamandrina dagli occhiali (S. terdigitata) in Toscana.
S. perspicillata	10.3	44.02	Vanni S..	1980	Note sulla Salamandrina dagli occhiali (S. terdigitata) in Toscana.
S. perspicillata	10.19	44.09	Vanni S..	1980	Note sulla Salamandrina dagli occhiali (S. terdigitata) in Toscana.
S. perspicillata	10.21	44.08	Vanni S..	1980	Note sulla Salamandrina dagli occhiali (S. terdigitata) in Toscana.
S. perspicillata	10.21	44.09	Vanni S..	1980	Note sulla Salamandrina dagli occhiali (S. terdigitata) in Toscana.
S. perspicillata	11.26	43.87	Vanni S..	1980	Note sulla Salamandrina dagli occhiali (S. terdigitata) in Toscana.
S. perspicillata	11.26	43.87	Vanni S..	1980	Note sulla Salamandrina dagli occhiali (S. terdigitata) in Toscana.
S. perspicillata	11.36	43.86	Vanni S..	1980	Note sulla Salamandrina dagli occhiali (S. terdigitata) in Toscana.
S. perspicillata	11.23	44.02	Vanni S..	1980	Note sulla Salamandrina dagli occhiali (S. terdigitata) in Toscana.
S. perspicillata	14.55	41.4	Vignoli L.	2010	In vivo sexual discrimination in Salamandrina perspicillata: a cross-check analysis of annual changes in external cloacal morphology and spermicurine release
S. perspicillata	14.55	41.4	Vignoli L.	2010	In vivo sexual discrimination in Salamandrina perspicillata: a cross-check analysis of annual changes in external cloacal morphology and spermic urine release
S. perspicillata	12.41	42.11	Vignoli L.	2010	In vivo sexual discrimination in Salamandrina perspicillata: a cross-check analysis of annual changes in external cloacal morphology and spermic urine release
S. perspicillata	13.19	41.96	Welby C.	2010	Amphibians of the Simbruini Mountains
S. perspicillata	13.15	41.91	Welby C.	2010	Amphibians of the Simbruini Mountains
S. perspicillata	13.16	41.89	Welby C.	2010	Amphibians of the Simbruini Mountains
S. perspicillata	13.1	41.92	Welby C.	2010	Amphibians of the Simbruini Mountains
S. perspicillata	11.77	42.36	Welby C.	2010	Amphibians of the Simbruini Mountains
S. perspicillata	13.21	41.89	Welby C.	2010	Amphibians of the Simbruini Mountains
S. perspicillata	13.96	41.64	Welby C.	2010	Amphibians of the Simbruini Mountains
S. perspicillata	13.22	41.89	Welby C.	2010	Amphibians of the Simbruini Mountains
S. perspicillata	13.26	41.87	Welby C.	2010	Amphibians of the simbruini Mountains
S. perspicillata	12.11	43.75	Zuffi M.A.L.	1999	S. terdigitata (Lacépéde, 1788) . Brillensalamander.
S. perspicillata	11.54	42.79	Zuffi M.A.L.	1999	S. terdigitata (Lacépéde, 1788) . Brillensalamander.
S. perspicillata	11.88	42.93	Zuffi M.A.L.	1999	S. terdigitata (Lacépéde, 1788) . Brillensalamander.
S. perspicillata	14.03	42.16	Zuffi M.A.L.	1999	S. terdigitata (Lacépéde, 1788) . Brillensalamander.
S. perspicillata	12.92	41.85	Zuffi M.A.L.	1999	S. terdigitata (Lacépéde, 1788) . Brillensalamander.
S. perspicillata	13.06	41.56	Zuffi M.A.L.	1999	S. terdigitata (Lacépéde, 1788) . Brillensalamander.
S. terdigitata	14.89	40.83	Canestrelli D.	2014	Extensive unidirectional introgression between two salamander lineages of ancient divergence and it's evolutionary implications
S. terdigitata	14.6	40.64	Canestrelli D.	2014	Extensive unidirectional introgression between two salamander lineages of ancient divergence and it's evolutionary implications
S. terdigitata	15.19	40.82	Hauswaldt J.S.	2014	From species divergence to population structure: a multimarker approach on the most basal lineage of salamandridae, the spectacled salamanders (genus salamandrina) from italy.
S. terdigitata	16.53	40.16	Hauswaldt J.S.	2014	From species divergence to population structure: a multimarker approach on the most basal lineage of salamandridae, the spectacled salamanders (genus salamandrina) from italy.
S. terdigitata	15.54	40.92	Iannella M.	2010	Personal obs.
S. terdigitata	15.94	40.28	Iannella M.	2012	Personal obs.
S. terdigitata	15.88	40.06	Iannella M.	2011	Personal obs.
S. terdigitata	16.06	40.54	Iannella M.	2011	Personal obs.
S. terdigitata	16.14	40.02	Iannella M.	2012	Personal obs.
S. terdigitata	14.74	40.98	Mattoccia M.	2011	Phylogeography of an Italian endemic salamander (genus Salamandrina): glacial refugia, postglacial expansions, and secondary contact
S. terdigitata	14.76	41.36	Mattoccia M.	2011	Phylogeography of an Italian endemic salamander (genus Salamandrina): glacial refugia, postglacial expansions, and secondary contact
S. terdigitata	14.58	41.33	Mattoccia M.	2011	Phylogeography of an Italian endemic salamander (genus Salamandrina): glacial refugia, postglacial expansions, and secondary contact
S. terdigitata	15.03	41.26	Mattoccia M.	2011	Phylogeography of an Italian endemic salamander (genus Salamandrina): glacial refugia, postglacial expansions, and secondary contact
S. terdigitata	14.61	40.77	Mattoccia M.	2011	Phylogeography of an Italian endemic salamander (genus Salamandrina): glacial refugia, postglacial expansions, and secondary contact
S. terdigitata	15.03	40.73	Mattoccia M.	2011	Phylogeography of an Italian endemic salamander (genus Salamandrina): glacial refugia, postglacial expansions, and secondary contact
S. terdigitata	15.73	41.04	Mattoccia M.	2011	Phylogeography of an Italian endemic salamander (genus Salamandrina): glacial refugia, postglacial expansions, and secondary contact
S. terdigitata	15.86	40.94	Mattoccia M.	2011	Phylogeography of an Italian endemic salamander (genus Salamandrina): glacial refugia, postglacial expansions, and secondary contact
S. terdigitata	15.84	40.45	Mattoccia M.	2011	Phylogeography of an Italian endemic salamander (genus Salamandrina): glacial refugia, postglacial expansions, and secondary contact
S. terdigitata	16.09	40.49	Mattoccia M.	2011	Phylogeography of an Italian endemic salamander (genus Salamandrina): glacial refugia, postglacial expansions, and secondary contact
S. terdigitata	16.11	40.27	Mattoccia M.	2011	Phylogeography of an Italian endemic salamander (genus Salamandrina): glacial refugia, postglacial expansions, and secondary contact
S. terdigitata	16.16	40.03	Mattoccia M.	2011	Phylogeography of an Italian endemic salamander (genus Salamandrina): glacial refugia, postglacial expansions, and secondary contact
S. terdigitata	16.01	39.77	Mattoccia M.	2011	Phylogeography of an Italian endemic salamander (genus Salamandrina): glacial refugia, postglacial expansions, and secondary contact
S. terdigitata	16.32	38.59	Mattoccia M.	2011	Phylogeography of an Italian endemic salamander (genus Salamandrina): glacial refugia, postglacial expansions, and secondary contact
S. terdigitata	16.08	38.27	Mattoccia M.	2011	Phylogeography of an Italian endemic salamander (genus Salamandrina): glacial refugia, postglacial expansions, and secondary contact
S. terdigitata	15.98	38.08	Mattoccia M.	2011	Phylogeography of an Italian endemic salamander (genus Salamandrina): glacial refugia, postglacial expansions, and secondary contact
S. terdigitata	15.69	40.21	Romano A.	2010	Amphibians of the Cilento e Vallo di Diano National Park (Campania, Southern Italy): updated, check-list, distribution and conservation notes.
S. terdigitata	15.34	40.22	Romano A.	2010	Amphibians of the Cilento e Vallo di Diano National Park (Campania, Southern Italy): updated, check-list, distribution and conservation notes.
S. terdigitata	15.35	40.52	Romano A.	2010	Amphibians of the Cilento e Vallo di Diano National Park (Campania, Southern Italy): updated, check-list, distribution and conservation notes.
S. terdigitata	16.11	39.91	Ruffo S.	2005	Checklist e distribuzione della fauna italiana
S. terdigitata	16.11	39.91	Ruffo S.	2005	Checklist e distribuzione della fauna italiana
S. terdigitata	15.76	38.21	Ruffo S.	2005	Checklist e distribuzione della fauna italiana
S. terdigitata	15.9	37.99	Ruffo S.	2005	Checklist e distribuzione della fauna italiana
S. terdigitata	15.99	37.97	Ruffo S.	2005	Checklist e distribuzione della fauna italiana
S. terdigitata	15.9	37.99	Ruffo S.	2005	Checklist e distribuzione della fauna italiana
S. terdigitata	15.95	38.28	Ruffo S.	2005	Checklist e distribuzione della fauna italiana
S. terdigitata	16.15	38.09	Ruffo S.	2005	Checklist e distribuzione della fauna italiana
S. terdigitata	16.14	38.19	Ruffo S.	2005	Checklist e distribuzione della fauna italiana
S. terdigitata	16.05	38.32	Ruffo S.	2005	Checklist e distribuzione della fauna italiana
S. terdigitata	15.88	39.69	Ruffo S.	2005	Checklist e distribuzione della fauna italiana
S. terdigitata	15.96	39.7	Ruffo S.	2005	Checklist e distribuzione della fauna italiana
S. terdigitata	16.1	39.07	Ruffo S.	2005	Checklist e distribuzione della fauna italiana
S. terdigitata	16.09	39.4	Ruffo S.	2005	Checklist e distribuzione della fauna italiana
S. terdigitata	15.87	39.91	Ruffo S.	2005	Checklist e distribuzione della fauna italiana
S. terdigitata	16.28	38.56	Ruffo S.	2005	Checklist e distribuzione della fauna italiana
S. terdigitata	16.27	39.02	Ruffo S.	2005	Checklist e distribuzione della fauna italiana
S. terdigitata	16.25	39.25	Ruffo S.	2005	Checklist e distribuzione della fauna italiana
S. terdigitata	16.38	39.49	Ruffo S.	2005	Checklist e distribuzione della fauna italiana
S. terdigitata	16.59	39.43	Ruffo S.	2005	Checklist e distribuzione della fauna italiana
S. terdigitata	16.74	39.44	Ruffo S.	2005	Checklist e distribuzione della fauna italiana
S. terdigitata	16.75	38.92	Ruffo S.	2005	Checklist e distribuzione della fauna italiana
S. terdigitata	16.77	39.01	Ruffo S.	2005	Checklist e distribuzione della fauna italiana
S. terdigitata	16.81	39.26	Ruffo S.	2005	Checklist e distribuzione della fauna italiana
S. terdigitata	16.74	39.44	Ruffo S.	2005	Checklist e distribuzione della fauna italiana
S. terdigitata	16.38	39.96	Ruffo S.	2005	Checklist e distribuzione della fauna italiana
S. terdigitata	16.48	39.99	Ruffo S.	2005	Checklist e distribuzione della fauna italiana
S. terdigitata	16.59	39.93	Ruffo S.	2005	Checklist e distribuzione della fauna italiana
S. terdigitata	15.34	40.29	Ruffo S.	2005	Checklist e distribuzione della fauna italiana
S. terdigitata	15.44	40.4	Ruffo S.	2005	Checklist e distribuzione della fauna italiana
S. terdigitata	14.77	40.73	Ruffo S.	2005	Checklist e distribuzione della fauna italiana
S. terdigitata	15.34	40.29	Ruffo S.	2005	Checklist e distribuzione della fauna italiana
S. terdigitata	15.34	40.29	Ruffo S.	2005	Checklist e distribuzione della fauna italiana
S. terdigitata	14.58	40.64	Ruffo S.	2005	Checklist e distribuzione della fauna italiana
S. terdigitata	14.47	40.68	Ruffo S.	2005	Checklist e distribuzione della fauna italiana
S. terdigitata	15.02	40.66	Ruffo S.	2005	Checklist e distribuzione della fauna italiana
S. terdigitata	15.07	40.83	Ruffo S.	2005	Checklist e distribuzione della fauna italiana
S. terdigitata	14.84	40.85	Ruffo S.	2005	Checklist e distribuzione della fauna italiana
S. terdigitata	14.84	41	Ruffo S.	2005	Checklist e distribuzione della fauna italiana
S. terdigitata	15.01	40.78	Ruffo S.	2005	Checklist e distribuzione della fauna italiana
S. terdigitata	15.07	40.83	Ruffo S.	2005	Checklist e distribuzione della fauna italiana
S. terdigitata	15.18	40.75	Ruffo S.	2005	Checklist e distribuzione della fauna italiana
S.perspicillata x terdigitata	14.68	41.35	Hauswaldt J.S.	2011	Hybridization of two ancient salamander lineages: molecular evidence for endemic spectacled salamanders on the Apennine peninsula.
S.perspicillata x terdigitata	14.76	41.36	Canestrelli D.	2014	Extensive unidirectional introgression between two salamander lineages of ancient divergence and it's evolutionary implications
S.perspicillata x terdigitata	14.58	41.33	Canestrelli D.	2014	Extensive unidirectional introgression between two salamander lineages of ancient divergence and it's evolutionary implications
S.perspicillata x terdigitata	14.49	41.34	Canestrelli D.	2014	Extensive unidirectional introgression between two salamander lineages of ancient divergence and it's evolutionary implications
S.perspicillata x terdigitata	14.56	41.35	Canestrelli D.	2014	Extensive unidirectional introgression between two salamander lineages of ancient divergence and it's evolutionary implications
S.perspicillata x terdigitata	14.69	41.3	Mattoccia M.	2011	Phylogeography of an Italian endemic salamander (genus Salamandrina): glacial refugia, postglacial expansions, and secondary contact
S.perspicillata x terdigitata	14.68	41.36	Mattoccia M.	2011	Phylogeography of an Italian endemic salamander (genus Salamandrina): glacial refugia, postglacial expansions, and secondary contact
